# Supplementary material for: CAR-T cell-mediated depletion of immunosuppressive tumor-associated macrophages promotes endogenous antitumor immunity and augments adoptive immunotherapy
Source: Nat Commun. 2021 Feb 9;12:877. doi: 10.1038/s41467-021-20893-2 (PMC7873057; doi:10.1038/s41467-021-20893-2)
Supplement: Supplementary file 4 — Supplementary Data 1 [file 41467_2021_20893_MOESM4_ESM.xls]

## Sheet: FDR 0.1
List of upregulated genes							List of downregulated genes
FOLR2 positive vs FOLR2 negative							FOLR2 positive vs FOLR2 negative
FDR<0.1							FDR<0.1
Transcript	Gene	FC	CPM	PValue	FDR		Transcript	Gene	FC	CPM	PValue	FDR		Transcript	Gene	FC	CPM	PValue	FDR		Transcript	Gene	FC	CPM	PValue	FDR		Transcript	Gene	FC	CPM	PValue	FDR
NM_053247	Lyve1	29.31	171.7	1.54e-65	0		NM_025757	4933439F18Rik	0.83	39.16	0.0196	0.09		NM_009194	Slc12a2	0.74	21.49	0.00573	0.04		NM_175443	Etnk2	0.68	36.71	1.22e-05	0		NR_030690	E330033B04Rik	0.56	0.81	0.0127	0.07
NM_027343	Cd209g	25.82	0.3	8.46e-09	0		NM_175133	1110038D17Rik	0.83	47.92	0.0225	0.1		NM_008655	Gadd45b	0.74	18.44	0.00588	0.04		NM_026058	Lass4	0.68	41.68	1.36e-05	0		NM_029494	Rab30	0.56	1.28	0.0171	0.09
NM_198414	Paqr9	25.7	0.4	3.89e-11	0		NM_028057	Cyb5r1	0.83	52.49	0.0227	0.1		NM_177073	Relt	0.74	35.81	0.00612	0.04		NM_033521	Laptm4b	0.68	75.07	1.4e-05	0		NM_177372	Dna2	0.56	21.38	0.0175	0.09
NM_008035	Folr2	20.05	291.82	7.24e-128	0		NM_011502	Stx3	0.83	40.76	0.0227	0.1		NM_181588	Cmbl	0.74	17.69	0.00657	0.04		NM_178920	Mal2	0.68	38.53	1.49e-05	0		NM_001081413	Unc13b	0.55	21.44	1.71e-09	0
NM_026956	Cd209f	19.56	2.08	6.07e-33	0		NM_025812	Hmg20a	0.82	47.64	0.0111	0.06		NM_009829	Ccnd2	0.74	117.05	0.00674	0.04		NM_013872	Pmm1	0.68	25.98	1.52e-05	0		NM_010016	Cd55	0.55	44.08	9.97e-08	0
NM_010645	Klk1b1	12.72	0.19	0.000107	0		NM_053183	Ddx50	0.82	42.09	0.013	0.07		NM_173396	Tgif2	0.74	14.19	0.007	0.05		NM_030206	Cygb	0.68	30.18	1.6e-05	0		NM_001145403	Kcnt1	0.55	6.88	6.92e-06	0
NM_198604	Plekhg6	12.7	19.52	2.98e-104	0		NM_017476	Akap8l	0.82	37.59	0.0146	0.08		NM_172144	Ppp2r3a	0.74	21.55	0.00714	0.05		NM_018857	Msln	0.68	52.25	1.69e-05	0		NM_009630	Adora2a	0.55	6.77	1.38e-05	0
NM_001170395	Cd163	12.34	96.72	1.97e-57	0		NM_145380	Eif3m	0.82	45.46	0.0146	0.08		NM_026416	S100a16	0.74	11.6	0.00735	0.05		NM_001204281	Hdac7	0.68	73.09	2.84e-05	0		NM_009554	Zfp37	0.55	3.52	0.000173	0
NM_027864	Galnt14	10.63	0.22	0.000299	0		NM_134126	Ift140	0.82	36.76	0.0147	0.08		NM_178798	Slc7a6	0.74	23.92	0.00784	0.05		NM_001191023	Dync1i1	0.68	30.38	3.23e-05	0		NM_172439	Inpp5j	0.55	11.05	0.000236	0
NM_016704	C6	9.8	9.5	1.25e-20	0		NM_026396	Brix1	0.82	45.06	0.0162	0.08		NM_009242	Sparc	0.74	624.89	0.00794	0.05		NM_001042752	Neo1	0.68	111.83	3.33e-05	0		NR_045289	2610019E17Rik	0.55	3.09	0.00024	0
NM_021443	Ccl8	8.62	33.29	7.8e-66	0		NM_026591	Mrpl24	0.82	56.43	0.0166	0.08		NM_172612	Rnd1	0.74	12.54	0.00828	0.05		NM_153533	Tenc1	0.68	74.3	3.57e-05	0		NM_134130	Abhd3	0.55	2.45	0.000877	0.01
NM_007621	Cbr2	7.92	240.5	1.63e-54	0		NM_011663	Zrsr1	0.82	32.72	0.0173	0.09		NM_026883	1500011H22Rik	0.74	10.37	0.00841	0.05		NM_001113549	Ltbp4	0.68	77.84	4.17e-05	0		NM_028491	1700040L02Rik	0.55	2.64	0.000974	0.01
NM_011109	Pla2g2d	7.54	1.35	3.11e-13	0		NM_011467	Spr	0.82	37.39	0.0175	0.09		NM_133903	Spon2	0.74	16.33	0.00887	0.05		NR_038186	LOC100616095	0.68	24.58	5.07e-05	0		NM_054098	Steap4	0.55	2.9	0.00159	0.01
NM_027363	2010110P09Rik	7.53	9.76	1.1e-38	0		NM_175438	Aldh4a1	0.82	34.24	0.0178	0.09		NM_025529	Nudt8	0.74	10.05	0.00901	0.05		NM_030697	Kank3	0.68	54.36	5.7e-05	0		NM_009978	Cst8	0.55	2.07	0.00208	0.02
NM_178669	Clrn3	6.68	0.63	1.21e-06	0		NM_019712	Rbx1	0.82	36.52	0.018	0.09		NM_021555	Fam203a	0.74	11.14	0.0091	0.05		NM_001111043	Serpinh1	0.68	134.61	5.71e-05	0		NM_011763	Zfp9	0.55	1.93	0.00223	0.02
NM_010401	Hal	6.43	64.84	1.9e-41	0		NM_198168	Ppp2r5b	0.82	41.74	0.0192	0.09		NM_177152	Lrig3	0.74	7.58	0.00956	0.06		NM_153573	Fkbp14	0.68	16.31	7.69e-05	0		NM_133709	Chrdl2	0.55	2.12	0.00399	0.03
NM_177843	Gm14461	6.3	0.47	1.27e-06	0		NM_011981	Zfp260	0.82	38.85	0.0199	0.1		NM_001007574	A830010M20Rik	0.74	7.65	0.00986	0.06		NM_008092	Gata4	0.68	123.68	7.96e-05	0		NM_001161624	Cdkn1c	0.55	1.3	0.00444	0.03
NR_001460	Rmrp	6.12	1.68	0.00129	0.01		NM_001042674	Rbpms	0.82	86.95	0.02	0.1		NM_009510	Ezr	0.74	750.93	0.0108	0.06		NM_021339	Cdon	0.68	221.77	8.38e-05	0		NM_001083119	Ptpru	0.55	1.08	0.00458	0.03
NM_053113	Ear11	5.75	19.45	1.43e-18	0		NM_021713	Myg1	0.82	45.13	0.0203	0.1		NM_001122738	1110028C15Rik	0.74	15.96	0.0109	0.06		NM_198013	Cuedc1	0.68	31.11	8.82e-05	0		NR_026942	E330013P04Rik	0.55	1.59	0.00718	0.05
NR_028499	Fxyd2	4.7	7.8	9.45e-25	0		NM_001081103	Stim2	0.82	52.99	0.0211	0.1		NM_172870	Bnc2	0.74	18.32	0.0111	0.06		NM_133982	Rpp25	0.68	29.41	9.16e-05	0		NM_007624	Cbx3	0.55	1.38	0.00979	0.06
NM_001039104	Trpm1	4.7	0.22	0.00157	0.01		NM_011290	Rpl6	0.82	83.27	0.0212	0.1		NM_021467	Tnni1	0.74	19.19	0.012	0.07		NM_133832	Rdh10	0.68	24.38	0.000115	0		NM_009898	Coro1a	0.55	316.41	0.0117	0.07
NR_002173	Snord15b	4.61	0.35	4.49e-05	0		NM_001145780	Use1	0.82	90.35	0.0215	0.1		NM_144552	Stxbp6	0.74	12.16	0.0121	0.07		NM_021360	Neurl1a	0.68	30.11	0.000119	0		NM_021407	Trem3	0.55	2.15	0.0147	0.08
NM_175406	Atp6v0d2	4.47	9.48	1.37e-20	0		NM_023740	Zdhhc16	0.82	41.4	0.0215	0.1		NM_027656	Zbtb46	0.74	8.42	0.0124	0.07		NM_145503	Lzts2	0.68	59.22	0.000123	0		NM_007655	Cd79a	0.55	1.02	0.0226	0.1
NM_021793	Tmem8	4.26	102.75	4.08e-43	0		NM_145827	Nlrp3	0.82	38.28	0.0216	0.1		NM_031877	Wasf1	0.74	7.93	0.0125	0.07		NM_008788	Pcolce	0.68	143.98	0.000129	0		NM_028266	Col16a1	0.54	16.21	3.5e-09	0
NM_028784	F13a1	4.17	880.16	4.73e-14	0		NM_026191	Dhx40	0.82	74.55	0.0216	0.1		NM_013512	Epb4.1l4a	0.74	9.05	0.0133	0.07		NM_009601	Chrnb1	0.68	19.22	0.000138	0		NM_011340	Serpinf1	0.54	23.75	1.53e-08	0
NM_028878	Slc6a19	4.16	0.2	0.00975	0.06		NM_054097	Pip4k2c	0.82	60.81	0.0218	0.1		NM_008253	Hmgb3	0.74	7.78	0.0137	0.07		NM_134437	Il17rd	0.68	19.02	0.000139	0		NM_139200	Cytip	0.54	52.58	1.07e-07	0
NM_007995	Fcna	4.15	1414.39	3.58e-12	0		NM_144521	Snap47	0.82	32.17	0.0218	0.1		NM_001004155	9930012K11Rik	0.74	10.64	0.0142	0.07		NM_001033272	Spata13	0.68	75.41	0.000157	0		NM_009752	Glb1	0.54	228.44	3.63e-07	0
NM_019398	Ear5	4.15	1.47	1.2e-08	0		NM_010757	Mafk	0.82	34.9	0.0219	0.1		NM_144811	Cbx7	0.74	7.56	0.0161	0.08		NM_001083905	Fetub	0.68	25.24	0.000202	0		NM_001164433	Mical1	0.54	25.35	6.44e-05	0
NM_001012305	Slc39a12	4.15	1.08	2.24e-06	0		NM_001004062	Crtc1	0.82	31.22	0.0222	0.1		NM_145934	Stap2	0.74	9.67	0.0166	0.08		NM_007554	Bmp4	0.68	17.3	0.000211	0		NM_001033324	Zbtb16	0.54	3.88	6.73e-05	0
NR_002142	Rpph1	4.13	1.81	0.00876	0.05		NM_001164204	Tsen34	0.82	28.24	0.0224	0.1		NM_001195084	Plscr2	0.74	7.6	0.017	0.09		NM_001201416	Apbb2	0.68	18.25	0.000216	0		NM_172701	Oscp1	0.54	7.42	0.000177	0
NM_007642	Cd28	4.08	1.96	6.09e-13	0		NM_133215	Mtmr4	0.82	48.39	0.0224	0.1		NR_030696	9930014A18Rik	0.74	6.25	0.0175	0.09		NM_008846	Pip5k1b	0.68	22.75	0.000218	0		NM_010149	Epor	0.54	2.04	0.00155	0.01
NM_173052	Serpinb1b	3.78	0.34	0.000837	0.01		NM_013739	Dok3	0.82	59.76	0.0225	0.1		NM_025377	Fam33a	0.74	7.99	0.0175	0.09		NM_010568	Insr	0.68	74.94	0.000239	0		NM_001145921	Arhgef40	0.54	6.88	0.00254	0.02
NM_029620	Pcolce2	3.76	1.26	2.4e-09	0		NM_001159941	Kctd10	0.82	161.44	0.0226	0.1		NM_176921	6030419C18Rik	0.74	8.04	0.0183	0.09		NM_023633	2410016O06Rik	0.68	20.58	0.000256	0		NM_011527	Tal1	0.54	1.15	0.00307	0.02
NM_001113556	A530064D06Rik	3.4	40.35	1.16e-20	0		NM_001168505	Shoc2	0.82	79.69	0.0226	0.1		NM_026068	Med31	0.74	7.03	0.0194	0.09		NM_009526	Wnt6	0.68	28.05	0.00031	0		NM_013691	Thbs3	0.54	1.37	0.00507	0.04
NM_019521	Gas6	3.27	197.91	1.84e-15	0		NM_001159635	Rbm18	0.81	38.77	0.00793	0.05		NM_008807	Tulp2	0.74	8.67	0.0213	0.1		NM_025276	Evpl	0.68	12.36	0.000317	0		NM_009616	Adam19	0.54	27.81	0.00962	0.06
NM_053110	Gpnmb	3.26	101	1.29e-13	0		NM_007497	Atf1	0.81	40.91	0.00874	0.05		NM_007857	Dhh	0.74	10.78	0.0223	0.1		NM_172647	F11r	0.68	286.54	0.000347	0		NM_009034	Rbp2	0.54	0.79	0.0147	0.08
NM_013654	Ccl7	3.2	15.35	1.48e-11	0		NM_027445	Rnf167	0.81	49.07	0.00968	0.06		NM_025966	2310039H08Rik	0.74	9.94	0.0224	0.1		NM_145144	Aif1l	0.68	13.42	0.000353	0		NR_038089	Gm6654	0.54	0.68	0.0154	0.08
NM_021883	Tmod1	3.2	0.82	0.00417	0.03		NM_001164559	Trmt1	0.81	48.72	0.00987	0.06		NM_013490	Chka	0.73	38.72	8.08e-05	0		NM_178929	Kazald1	0.68	13.89	0.000462	0.01		NM_001195258	Gm14378	0.54	0.64	0.0206	0.1
NM_011819	Gdf15	3.17	6.33	1.17e-15	0		NM_134093	Letmd1	0.81	53.78	0.0105	0.06		NM_007688	Cfl2	0.73	39.44	0.000108	0		NM_008321	Id3	0.68	14.94	0.000502	0.01		NR_028378	Gm17762	0.54	0.76	0.0213	0.1
NM_023655	Trim29	3.15	0.8	0.000421	0.01		NM_009531	Xpc	0.81	36.17	0.011	0.06		NM_001013360	Npcd	0.73	44.79	0.000158	0		NM_007868	Dmd	0.68	11.88	0.000521	0.01		NM_001166633	Gyltl1b	0.54	0.8	0.0217	0.1
NR_045384	5830416I19Rik	3.11	0.44	0.00252	0.02		NM_001001738	Itprip	0.81	38.41	0.0111	0.06		NM_146054	Fermt2	0.73	44.8	0.000185	0		NM_175309	Upk3b	0.68	413.8	0.000542	0.01		NM_001198933	Me1	0.53	40.77	1.62e-13	0
NM_008220	Hbb-b1	3.05	2.14	6.36e-05	0		NM_001126047	Sema4c	0.81	41.43	0.0112	0.06		NM_001114088	Pdlim7	0.73	40.97	0.000206	0		NM_010104	Edn1	0.68	9.06	0.000611	0.01		NM_145459	Zfp503	0.53	14.05	4.26e-08	0
NM_016956	Hbb-b2	3.05	2.14	6.38e-05	0		NM_145361	Btbd2	0.81	36.32	0.0113	0.06		NM_012056	Fkbp9	0.73	97.4	0.000208	0		NM_007737	Col5a2	0.68	12.31	0.000648	0.01		NM_001159942	Plekhg1	0.53	17.82	2.11e-07	0
NM_001159555	Cd36	3.03	431.65	2.25e-14	0		NM_178633	Klhl2	0.81	36.3	0.0114	0.06		NM_030689	Nptxr	0.73	34.41	0.000232	0		NM_026604	Fam135a	0.68	13.57	0.00066	0.01		NM_133185	Rogdi	0.53	19.77	4.16e-07	0
NM_145838	St8sia6	2.99	15.56	1.14e-14	0		NM_001035122	Golm1	0.81	85.34	0.0128	0.07		NM_010148	Epn2	0.73	31.09	0.000233	0		NM_198860	AI646023	0.68	11.48	0.000829	0.01		NM_013743	Pdk4	0.53	9.79	5.52e-07	0
NM_010442	Hmox1	2.97	2448.93	1.21e-12	0		NM_172769	Sc5d	0.81	36.04	0.0129	0.07		NM_054043	Msi2	0.73	75.71	0.000249	0		NM_008239	Foxq1	0.68	9.58	0.000916	0.01		NM_010626	Kif7	0.53	8.63	3.35e-06	0
NM_010548	Il10	2.95	2.09	2.23e-09	0		NM_133667	Pdk2	0.81	52.95	0.013	0.07		NR_002896	Snhg1	0.73	29.76	0.000272	0		NM_183116	1110021L09Rik	0.68	8.4	0.000935	0.01		NM_029001	Elovl7	0.53	2.84	0.000117	0
NM_007960	Etv1	2.86	6.46	1.16e-08	0		NM_028792	Josd1	0.81	59.99	0.0133	0.07		NM_008872	Plat	0.73	55.06	0.000277	0		NM_001014288	Ptprd	0.68	14.2	0.000995	0.01		NM_001111110	Cmah	0.53	21.87	0.000229	0
NM_013813	Epb4.1l3	2.83	13.72	1.09e-09	0		NM_026557	Rchy1	0.81	52.19	0.0133	0.07		NM_001017426	Kdm6b	0.73	66.59	0.000293	0		NM_008532	Epcam	0.68	9.2	0.00118	0.01		NM_008952	Pipox	0.53	2.13	0.000594	0.01
NM_026656	Mcoln2	2.82	12.15	3.34e-15	0		NM_178787	Iffo1	0.81	27.75	0.0134	0.07		NM_001024602	AW555464	0.73	50.88	0.000317	0		NM_010729	Loxl1	0.68	19.07	0.00119	0.01		NM_198702	Lphn3	0.53	2.39	0.000756	0.01
NM_008625	Mrc1	2.72	793.94	2.76e-07	0		NM_019654	Socs5	0.81	39.14	0.0137	0.07		NM_133962	Arhgef18	0.73	44.86	0.000345	0		NM_018874	Pnliprp1	0.68	9.59	0.00126	0.01		NM_027455	Qpct	0.53	11.13	0.000869	0.01
NM_008534	Ly9	2.71	89.55	4.04e-22	0		NM_197987	Trim37	0.81	30.24	0.0137	0.07		NM_175454	C630004H02Rik	0.73	40.03	0.000347	0		NM_008362	Il1r1	0.68	13.21	0.00133	0.01		NM_009354	Tert	0.53	1.65	0.000969	0.01
NM_001177900	Rd3	2.7	3.51	2.23e-06	0		NM_001042727	Rarg	0.81	98.12	0.0137	0.07		NM_010173	Faah	0.73	37.05	0.000357	0		NM_010427	Hgf	0.68	12.12	0.00138	0.01		NM_001163098	Tchh	0.53	1.1	0.00355	0.03
NM_079835	Btnl2	2.7	0.94	0.00104	0.01		NM_001109688	5730419I09Rik	0.81	29.08	0.0141	0.07		NM_025661	Ormdl3	0.73	68	0.000369	0		NM_001204156	Tead3	0.68	7	0.00199	0.02		NM_001195662	Rp1	0.53	1.64	0.00447	0.03
NM_029341	Capsl	2.69	0.44	0.00111	0.01		NM_001013414	Neurl4	0.81	44.15	0.0144	0.08		NM_001042623	Phc1	0.73	29.5	0.000376	0.01		NM_172520	Arhgef19	0.68	10.74	0.00209	0.02		NM_027865	Tmem25	0.53	1.08	0.00552	0.04
NM_172450	4930539E08Rik	2.64	0.53	0.000526	0.01		NM_011235	Rad51l3	0.81	23.6	0.0148	0.08		NM_019861	Ctsf	0.73	61.86	0.000383	0.01		NM_001122998	Tiam2	0.68	35.16	0.00214	0.02		NM_177868	Fhad1	0.53	0.64	0.018	0.09
NM_080555	Ppap2b	2.63	3.8	5.02e-08	0		NM_010273	Gdi1	0.81	64.56	0.0149	0.08		NM_173053	Limk2	0.73	30.46	0.000383	0.01		NM_001199696	Bai2	0.68	10.35	0.0026	0.02		NM_025357	Smpx	0.53	0.68	0.0212	0.1
NR_015581	5430402O13Rik	2.62	0.27	0.0182	0.09		NM_025682	Pspc1	0.81	33.36	0.0149	0.08		NM_027238	Ttc39b	0.73	45.62	0.000402	0.01		NM_001166414	Rfx3	0.68	7.74	0.00279	0.02		NM_015811	Rgs1	0.52	26.59	7.11e-13	0
NM_019395	Fbp1	2.6	0.24	0.0167	0.08		NM_146043	Spin1	0.81	85.89	0.0151	0.08		NM_172543	Fam117a	0.73	57.02	0.000495	0.01		NM_029360	Tm4sf5	0.68	11.16	0.00303	0.02		NM_001113529	Csf1	0.52	23.15	6.25e-11	0
NM_007802	Ctsk	2.59	2.18	0.000179	0		NM_024433	Mtap	0.81	80.19	0.0151	0.08		NM_001162465	Dtnb	0.73	32.52	0.000496	0.01		NM_011300	Rps7	0.68	8.62	0.00316	0.02		NM_001033399	Gfod1	0.52	14.31	4.54e-07	0
NM_028808	P2ry13	2.58	30.58	1e-12	0		NM_001005341	Ypel2	0.81	44.9	0.0153	0.08		NM_145496	Dak	0.73	58.87	0.000522	0.01		NR_030688	Gm6402	0.68	5.39	0.00322	0.03		NM_028133	Egln3	0.52	132.4	5.65e-07	0
NM_007755	Cpeb1	2.56	0.29	0.0168	0.08		NM_001127363	Inpp5a	0.81	44.64	0.0156	0.08		NM_173781	Rab6b	0.73	98.55	0.00053	0.01		NM_019689	Arid3b	0.68	6.56	0.00323	0.03		NM_053178	Acsbg1	0.52	3.96	2.4e-05	0
NM_010128	Emp1	2.55	295.6	1.43e-18	0		NM_001081357	Map4k3	0.81	50.42	0.0159	0.08		NM_027373	Afap1	0.73	24.67	0.000538	0.01		NM_053267	Selm	0.68	22.04	0.00353	0.03		NM_013825	Ly75	0.52	4.65	6.5e-05	0
NM_013521	Fpr1	2.55	41.9	3.72e-09	0		NM_175483	Snx33	0.81	31.41	0.016	0.08		NM_007405	Adcy6	0.73	111.3	0.000602	0.01		NM_001161432	Eda2r	0.68	6.43	0.00359	0.03		NM_178650	Tbc1d10c	0.52	6.52	7.11e-05	0
NM_001164763	Rarres1	2.52	0.67	0.000292	0		NM_026007	Eef1g	0.81	131.45	0.0161	0.08		NM_001114174	Fam189a2	0.73	34.44	0.000645	0.01		NM_027823	Arhgap42	0.68	6.93	0.00365	0.03		NM_020333	Slc12a5	0.52	3.1	0.000104	0
NM_021887	Il21r	2.51	104.66	1.75e-13	0		NM_001167983	Sipa1l1	0.81	48.51	0.0163	0.08		NM_031375	Ngrn	0.73	21.49	0.000703	0.01		NM_001206367	Gsn	0.68	294.25	0.00408	0.03		NM_009114	S100a9	0.52	17.82	0.000147	0
NM_011426	Siglec1	2.51	346.27	1.82e-10	0		NM_025864	Tmem206	0.81	47.32	0.0163	0.08		NM_001163481	Fkbp10	0.73	66.35	0.000741	0.01		NM_001159561	P2rx6	0.68	4.6	0.00498	0.03		NM_139198	Plac8	0.52	46.82	0.000238	0
NM_013777	Akr1c12	2.51	2.45	1.86e-06	0		NM_033579	Pcdhgb7	0.81	56.81	0.0164	0.08		NM_018775	Tbc1d8	0.73	40.38	0.000743	0.01		NM_023223	Cdc20	0.68	15.11	0.00512	0.04		NM_029796	Lrg1	0.52	172.14	0.00144	0.01
NM_028749	Npl	2.5	16.96	5.35e-16	0		NR_028101	Gm12191	0.81	86.21	0.0167	0.08		NM_007542	Bgn	0.73	122.89	0.000806	0.01		NM_146136	Slc16a4	0.68	8.26	0.00536	0.04		NM_009864	Cdh1	0.52	4.19	0.00154	0.01
NM_011125	Pltp	2.47	1112.05	7.31e-11	0		NM_172260	Cep68	0.81	39.92	0.0169	0.08		NM_001170985	Kirrel	0.73	81.14	0.000861	0.01		NM_026831	Mybphl	0.68	10.04	0.00556	0.04		NM_001001714	Sohlh1	0.52	1.85	0.00533	0.04
NM_145403	Tmprss4	2.47	1.63	3.68e-06	0		NM_024266	Rps25	0.81	132.43	0.0169	0.08		NM_001159284	Smtn	0.73	45.72	0.000893	0.01		NM_018730	Rpl36	0.68	7.56	0.00559	0.04		NM_001113356	C1rb	0.52	0.88	0.00728	0.05
NM_007385	Apoc4	2.43	10.64	8.09e-07	0		NM_001081016	Zc3h7b	0.81	162.82	0.0178	0.09		NR_028574	Snhg8	0.73	19.48	0.000898	0.01		NM_008798	Pdcd1	0.68	7.97	0.00629	0.04		NM_178928	Afap1l1	0.52	7.92	0.00829	0.05
NM_001170669	Pde8b	2.43	3.54	1.21e-06	0		NM_009083	Rpl30	0.81	86.44	0.018	0.09		NM_001242349	Ano1	0.73	84.13	0.000974	0.01		NM_010338	Gpr37	0.68	6.06	0.0068	0.04		NM_001034859	Gm4841	0.52	5.95	0.0109	0.06
NM_001004157	Scarf1	2.42	41	7.63e-12	0		NM_016959	Rps3a	0.81	155.67	0.0187	0.09		NM_199307	Ece1	0.73	195.27	0.00108	0.01		NM_001033254	Pak6	0.68	5.75	0.00833	0.05		NM_011861	Pacsin1	0.52	0.76	0.015	0.08
NM_030720	Gpr84	2.4	5.19	4.68e-05	0		NM_172672	Ganc	0.81	23.15	0.0188	0.09		NM_001163513	Dlg5	0.73	32.44	0.00109	0.01		NM_145489	AI661453	0.68	4.13	0.00884	0.05		NM_011136	Pou2af1	0.52	0.87	0.016	0.08
NM_001034168	Ank2	2.4	3.03	0.000566	0.01		NM_011722	Dctn6	0.81	100.23	0.0189	0.09		NM_011204	Ptpn13	0.73	103.68	0.00117	0.01		NM_008626	Mrc2	0.68	4.77	0.00987	0.06		NM_001045489	Mfge8	0.51	80.9	2.29e-11	0
NM_183284	Spink2	2.4	3	0.00267	0.02		NM_010638	Klf9	0.81	74.5	0.0191	0.09		NM_021491	Smpd3	0.73	75.03	0.00123	0.01		NM_001081277	Ak5	0.68	3.48	0.0106	0.06		NM_001033259	Ccdc109a	0.51	25.24	3.86e-11	0
NM_145209	Oasl1	2.39	18.45	6.89e-14	0		NM_175472	Zcchc11	0.81	69.7	0.0192	0.09		NM_011101	Prkca	0.73	67.76	0.00131	0.01		NM_172854	Olfml2a	0.68	3.73	0.0109	0.06		NM_001001565	Chpf	0.51	14.41	7.77e-08	0
NM_001201391	Beta-s	2.38	11.48	8.54e-05	0		NM_001024919	Bod1	0.81	27.01	0.0196	0.09		NM_146007	Col6a2	0.73	94.46	0.00137	0.01		NM_022434	Cyp4f14	0.68	4.36	0.011	0.06		NM_181419	Zfp599	0.51	2.72	4.72e-05	0
NR_026843	BC024582	2.37	7.12	1.15e-09	0		NM_172736	Leng8	0.81	75.74	0.02	0.1		NM_009932	Col4a2	0.73	142.09	0.00146	0.01		NM_145700	Ccrl1	0.68	3.6	0.012	0.07		NM_029057	Tbc1d30	0.51	2.86	5.66e-05	0
NM_199018	Stard8	2.36	91.25	4.68e-16	0		NM_023665	D4Wsu53e	0.81	112.29	0.0201	0.1		NM_008926	Prkg2	0.73	22.36	0.00147	0.01		NM_027828	Fam110c	0.68	4.04	0.0127	0.07		NR_029475	4930581F22Rik	0.51	1.31	0.00121	0.01
NM_001081160	Mdga1	2.36	9.74	9.3e-12	0		NM_007790	Smc3	0.81	105.93	0.0201	0.1		NM_146094	Fads1	0.73	208.79	0.00159	0.01		NM_001080935	B230217C12Rik	0.68	3.02	0.0179	0.09		NM_009909	Cxcr2	0.51	3.72	0.00124	0.01
NM_019731	Nme4	2.35	10.46	1.01e-13	0		NM_001166480	Ssr4	0.81	122.36	0.0206	0.1		NM_030693	Atf5	0.73	27.12	0.00174	0.02		NM_008629	Msi1	0.68	4.72	0.0179	0.09		NR_038058	C030037D09Rik	0.51	1.24	0.00216	0.02
NM_008392	Irg1	2.35	17.54	5.54e-12	0		NM_019830	Prmt1	0.81	69.16	0.0206	0.1		NM_153287	Csrnp1	0.73	20.76	0.00179	0.02		NM_001001880	Mpzl1	0.68	2.92	0.0222	0.1		NR_045176	2810468N07Rik	0.51	1.22	0.00293	0.02
NM_178386	Slc25a31	2.34	0.53	0.014	0.07		NM_026644	Agpat4	0.81	68.28	0.0215	0.1		NM_010171	F3	0.73	15.36	0.0018	0.02		NM_010211	Fhl1	0.67	37.7	1.64e-06	0		NM_008372	Il7r	0.51	6.3	0.00332	0.03
NM_007423	Afp	2.32	0.48	0.0108	0.06		NM_025740	Ccdc104	0.81	27.04	0.0217	0.1		NM_023627	Isyna1	0.73	212.92	0.002	0.02		NM_054041	Antxr1	0.67	49.82	1.88e-06	0		NM_026085	Pbld2	0.51	0.77	0.00406	0.03
NM_026555	Rcn3	2.3	68.01	8.27e-09	0		NM_001081288	Taf2	0.81	59.6	0.0219	0.1		NM_207298	Cercam	0.73	26.59	0.00204	0.02		NM_001163608	Plxdc1	0.67	42.43	2.78e-06	0		NM_001163473	1810010H24Rik	0.51	1.06	0.00425	0.03
NM_031254	Trem2	2.3	215.99	9.36e-08	0		NM_031397	Bicc1	0.81	51.96	0.0222	0.1		NM_001161746	Tnfrsf12a	0.73	56.52	0.00208	0.02		NM_019697	Kcnd2	0.67	44.59	3.4e-06	0		NM_010215	Il4i1	0.51	1.61	0.00453	0.03
NM_016917	Slc40a1	2.3	47.52	2.72e-05	0		NR_039574	Mir5114	0.81	21.23	0.0222	0.1		NM_001081963	9430020K01Rik	0.73	21.91	0.00212	0.02		NM_001163472	Cyp2d22	0.67	39.74	3.72e-06	0		NM_010170	F2rl2	0.51	0.94	0.00522	0.04
NM_008521	Ltc4s	2.28	149.14	1.29e-09	0		NM_134129	Prpf19	0.81	159.68	0.0223	0.1		NM_009886	Celsr1	0.73	128.55	0.00213	0.02		NM_021457	Fzd1	0.67	30.99	6.46e-06	0		NM_001007460	Zdhhc23	0.51	0.98	0.00613	0.04
NM_001081957	Gm11428	2.27	856.61	1.56e-07	0		NM_001159529	Cox7a2l	0.81	161.73	0.0225	0.1		NM_178726	Ppm1l	0.73	24.08	0.00219	0.02		NM_001177371	Dbn1	0.67	37.37	6.71e-06	0		NR_002897	Snora64	0.51	0.96	0.0115	0.06
NM_011461	Spic	2.27	3.02	0.00059	0.01		NM_026866	Disp1	0.8	40.05	0.00525	0.04		NM_008197	H1f0	0.73	343.83	0.0023	0.02		NM_199016	Enpp4	0.67	52.57	6.95e-06	0		NM_173427	Klhdc7a	0.51	0.8	0.0171	0.09
NM_001039558	C030030A07Rik	2.26	0.55	0.00233	0.02		NM_001195025	Nuak2	0.8	35.78	0.00585	0.04		NR_026976	6720401G13Rik	0.73	13.71	0.00243	0.02		NM_007883	Dsg2	0.67	66.8	7.21e-06	0		NM_025734	Kcng4	0.51	0.59	0.0187	0.09
NM_177816	Sh2d4b	2.26	0.49	0.0136	0.07		NM_001163622	Prepl	0.8	37.38	0.00679	0.04		NM_007671	Cdkn2c	0.73	20.93	0.00246	0.02		NM_133784	Wwtr1	0.67	81.89	7.46e-06	0		NM_013566	Itgb7	0.5	254.29	1.82e-11	0
NM_010189	Fcgrt	2.23	388.38	2.09e-14	0		NM_026281	Tm7sf3	0.8	72.83	0.00698	0.05		NM_001205132	Yes1	0.73	13.58	0.00256	0.02		NM_146026	Prr15l	0.67	46.21	7.61e-06	0		NM_009074	Mst1r	0.5	50.96	3.66e-11	0
NM_020509	Retnla	2.23	641.64	0.0015	0.01		NM_145488	Pex6	0.8	42.65	0.00709	0.05		NM_001177810	Rapgef3	0.73	16.01	0.00269	0.02		NM_172448	Rnf43	0.67	35.28	8.25e-06	0		NM_001136079	Ptger4	0.5	26.63	7.99e-11	0
NM_013454	Abca1	2.21	370.51	2.12e-08	0		NM_001039092	Tom1l2	0.8	66.89	0.00733	0.05		NM_053272	Dhcr24	0.73	45.47	0.00285	0.02		NM_008381	Inhbb	0.67	28.52	8.55e-06	0		NM_007616	Cav1	0.5	104.09	3.96e-10	0
NR_033140	AI427809	2.21	5.65	1.87e-06	0		NM_001242580	Nit1	0.8	32.46	0.0074	0.05		NM_025973	Pgc	0.73	35.13	0.00291	0.02		NM_019421	Cd320	0.67	38.7	8.66e-06	0		NM_172884	2900026A02Rik	0.5	23.7	2.88e-07	0
NM_001159536	Adcy3	2.19	5.23	1.59e-07	0		NM_009186	Tra2b	0.8	36.86	0.00759	0.05		NM_007644	Scarb2	0.73	251.5	0.00347	0.03		NM_008251	Hmgn1	0.67	90.07	9.2e-06	0		NM_019418	Tnfsf14	0.5	10.34	7.08e-07	0
NM_008737	Nrp1	2.18	345.18	5.18e-10	0		NM_080463	Pofut1	0.8	51.37	0.00769	0.05		NM_001008498	Wdr34	0.73	14.75	0.00355	0.03		NM_009994	Cyp1b1	0.67	157.76	1.07e-05	0		NM_053085	Tcf23	0.5	7.05	9.58e-06	0
NM_010826	Mrvi1	2.18	14.29	3.78e-07	0		NM_028994	Pck2	0.8	42.88	0.0078	0.05		NM_008653	Mybpc3	0.73	21.66	0.0038	0.03		NM_031199	Tgfa	0.67	34.94	1.08e-05	0		NM_181277	Col14a1	0.5	29.62	4.02e-05	0
NM_178776	BC049715	2.18	0.66	0.00653	0.04		NM_175451	Ckap4	0.8	62.92	0.00848	0.05		NM_010358	Gstm1	0.73	241.72	0.00385	0.03		NR_037617	St5	0.67	65.26	1.34e-05	0		NM_001199210	4931408A02Rik	0.5	3.48	0.00029	0
NM_177378	Rnf150	2.17	61.66	2.29e-07	0		NM_001110163	Pde4dip	0.8	39.63	0.00853	0.05		NM_001042660	Smad7	0.73	12.76	0.00411	0.03		NM_020028	Lpar2	0.67	28.78	1.42e-05	0		NM_011866	Pde10a	0.5	3.64	0.000301	0
NM_001083917	Scn3b	2.17	1.37	0.00014	0		NM_145564	Fbxo21	0.8	76.41	0.00858	0.05		NM_010176	Fah	0.73	18.4	0.00419	0.03		NM_001163566	Crb2	0.67	72.43	1.65e-05	0		NM_145378	Pla2g4b	0.5	1.65	0.000366	0
NM_027571	P2ry12	2.16	37.59	4.03e-11	0		NM_001161823	Kdm4a	0.8	93.37	0.0087	0.05		NM_010513	Igf1r	0.73	66.55	0.00423	0.03		NM_020043	Igdcc4	0.67	69.83	1.73e-05	0		NM_172399	A930038C07Rik	0.5	3.43	0.000883	0.01
NM_011331	Ccl12	2.15	13.11	7.55e-05	0		NM_001081315	Brpf3	0.8	73.25	0.00879	0.05		NM_001110216	Cbx5	0.73	162.17	0.00445	0.03		NM_027054	Cst12	0.67	33.43	2.11e-05	0		NM_001033263	Agap2	0.5	6.01	0.00213	0.02
NM_138672	Stab1	2.15	722.59	0.000682	0.01		NM_175134	Ankrd46	0.8	77.02	0.00882	0.05		NM_010516	Cyr61	0.73	26.06	0.00473	0.03		NM_016762	Matn2	0.67	25.79	2.16e-05	0		NM_001134457	Fam55c	0.5	1.71	0.00228	0.02
NM_030141	1700061G19Rik	2.14	0.54	0.0171	0.09		NM_001081750	Zfp664	0.8	81.52	0.00902	0.05		NM_008503	Rps2	0.73	27.25	0.00501	0.04		NM_001001885	Tmem151a	0.67	107.15	2.4e-05	0		NM_172821	Map3k13	0.5	1.21	0.0026	0.02
NM_011373	St6galnac4	2.12	70.97	2.49e-13	0		NM_146131	Pbxip1	0.8	132.51	0.00907	0.05		NM_172482	Zfp719	0.73	9.33	0.00511	0.04		NM_028763	Cbx6	0.67	104.83	2.48e-05	0		NM_001165965	Fndc7	0.5	1.12	0.00286	0.02
NM_022017	Trpv4	2.12	37.94	9.82e-13	0		NM_019698	Aldh18a1	0.8	39.67	0.00918	0.06		NM_033314	Slco2a1	0.73	9.76	0.00626	0.04		NM_145473	Csdc2	0.67	71.82	3.22e-05	0		NM_021791	Doc2g	0.5	1.51	0.00482	0.03
NM_174857	Mamdc2	2.11	3.19	0.000227	0		NM_001122952	Nfia	0.8	42	0.00964	0.06		NR_037224	Mir3064	0.73	8.01	0.00671	0.04		NM_019392	Tyro3	0.67	21.02	3.28e-05	0		NM_021301	Slc15a2	0.5	1.2	0.00583	0.04
NM_009943	Cox6a2	2.1	1.06	0.00282	0.02		NM_001164420	Pqlc1	0.8	55.29	0.00967	0.06		NM_007997	Fdxr	0.73	12.22	0.00714	0.05		NM_011404	Slc7a5	0.67	54.59	3.37e-05	0		NM_010010	Cyp46a1	0.5	0.69	0.00632	0.04
NM_001083955	Hba-a2	2.1	4.85	0.00493	0.03		NM_013677	Surf1	0.8	39.94	0.00984	0.06		NM_028011	Tom1l1	0.73	8.07	0.00739	0.05		NM_172930	Fam70a	0.67	229.08	3.59e-05	0		NM_011445	Sox6	0.5	0.67	0.00747	0.05
NM_008218	Hba-a1	2.1	4.85	0.00493	0.03		NM_027652	Ept1	0.8	36.3	0.01	0.06		NM_001033321	Tmem231	0.73	8.11	0.0074	0.05		NM_009406	Tnni3	0.67	34.42	3.66e-05	0		NM_172673	Frmd5	0.5	0.6	0.0106	0.06
NM_032002	Nrg4	2.09	1.1	0.00332	0.03		NM_053168	Trim11	0.8	24.44	0.0102	0.06		NM_001114663	Plcl1	0.73	10.79	0.00881	0.05		NM_009776	Serping1	0.67	58.28	3.81e-05	0		NM_146189	Mybpc2	0.5	0.71	0.0113	0.06
NM_146198	Slc5a11	2.09	0.78	0.00439	0.03		NM_138665	Sardh	0.8	25.98	0.0103	0.06		NM_009429	Tpt1	0.73	20.79	0.00898	0.05		NM_001113209	Nfib	0.67	65.82	3.85e-05	0		NM_007641	Ms4a1	0.5	0.71	0.0116	0.07
NM_010517	Igfbp4	2.07	95.33	6.01e-12	0		NM_033586	Pcdhga3	0.8	53.46	0.0103	0.06		NM_133904	Acacb	0.73	8.24	0.00921	0.06		NM_001205369	Casc4	0.67	18.23	6.43e-05	0		NM_009871	Cdk5r1	0.5	1.21	0.0161	0.08
NM_023850	Chst1	2.07	7.3	1.11e-06	0		NM_178661	Creb3l2	0.8	51.95	0.0104	0.06		NM_030595	Nbea	0.73	11.01	0.00938	0.06		NM_001025192	Cxadr	0.67	95.34	6.63e-05	0		NM_001160326	Serp2	0.5	0.52	0.0215	0.1
NM_007392	Acta2	2.06	3.11	0.00699	0.05		NM_144937	Usp3	0.8	68.86	0.0105	0.06		NM_007485	Rhod	0.73	7.5	0.01	0.06		NM_009655	Alcam	0.67	77.72	7.75e-05	0		NM_001038699	Fn3k	0.5	0.58	0.0219	0.1
NM_007646	Cd38	2.05	238.2	2.61e-11	0		NM_033594	Pcdhga11	0.8	53.54	0.0105	0.06		NM_018782	Calcrl	0.73	14.05	0.0104	0.06		NM_009676	Aox1	0.67	14.96	9.46e-05	0		NM_007836	Gadd45a	0.49	28.99	7.59e-14	0
NM_013610	Ninj1	2.05	344.55	2.48e-08	0		NM_146096	Fam108b	0.8	31.55	0.0106	0.06		NM_001177568	Gm14420	0.73	5.9	0.0114	0.06		NM_001033285	Cdc42bpa	0.67	60.49	0.000108	0		NM_172710	Sel1l3	0.49	25.02	1.42e-13	0
NM_177909	Slc9a9	2.03	86.29	3.37e-08	0		NM_007610	Casp2	0.8	38.5	0.0109	0.06		NM_001113559	Sox5	0.73	7.61	0.0119	0.07		NM_011756	Zfp36	0.67	216.49	0.000112	0		NM_175199	Hspa12a	0.49	69.7	2.17e-10	0
NM_027756	Mfap3l	2.03	1.83	0.000122	0		NM_033589	Pcdhga6	0.8	53.98	0.0109	0.06		NM_008384	Inpp1	0.73	6.93	0.013	0.07		NM_026069	Rpl37	0.67	17.55	0.000126	0		NM_011580	Thbs1	0.49	1683.51	8.66e-07	0
NM_001113417	Thrb	2.02	5.28	8.58e-05	0		NM_009648	Akap1	0.8	57.78	0.0111	0.06		NM_178935	Txlng	0.73	6.46	0.0132	0.07		NM_174850	Micall2	0.67	19.97	0.000133	0		NM_001145799	Ctla2a	0.49	3.95	3.2e-05	0
NM_027884	Tns1	2.01	165.51	1.41e-12	0		NM_027905	1300018J18Rik	0.8	26.5	0.0111	0.06		NM_009773	Bub1b	0.73	31.66	0.0134	0.07		NM_024207	Derl1	0.67	224.28	0.000134	0		NM_145219	Lgi3	0.49	3.18	6.78e-05	0
NM_001081211	Ptafr	2.01	123.69	1.63e-08	0		NM_010683	Lamc1	0.8	136.16	0.0113	0.06		NM_001135100	Il34	0.73	7.4	0.0139	0.07		NM_009569	Zfpm1	0.67	12.18	0.000134	0		NM_021877	Hr	0.49	7.17	0.000128	0
NM_173426	Fam110b	2.01	2.92	0.000184	0		NM_033588	Pcdhga5	0.8	53.65	0.0114	0.06		NM_010291	Gjb5	0.73	6.24	0.0155	0.08		NM_080643	Caskin2	0.67	19.47	0.000134	0		NM_026185	Abhd15	0.49	6.66	0.00021	0
NM_009868	Cdh5	2.01	1.43	0.00129	0.01		NM_033584	Pcdhga1	0.8	53.86	0.0114	0.06		NM_019755	Plp2	0.73	10.8	0.0156	0.08		NM_016778	Bok	0.67	32.5	0.000136	0		NM_011703	Vipr1	0.49	2.17	0.000267	0
NM_145365	Creb3l3	2.01	1.27	0.00161	0.01		NM_009713	Arsa	0.8	107.11	0.0115	0.06		NM_178898	Zfp956	0.73	6.16	0.0164	0.08		NM_001163318	Gm11744	0.67	22.41	0.000142	0		NM_023608	Gdpd2	0.49	2.63	0.000495	0.01
NM_172980	Slc28a2	2	107.09	1.53e-13	0		NM_008149	Gpam	0.8	40.5	0.0116	0.07		NM_198105	Fam120c	0.73	8.76	0.017	0.08		NM_001198833	Ddr1	0.67	203.23	0.000151	0		NM_133237	Apcdd1	0.49	6.14	0.000697	0.01
NM_019932	Pf4	2	158.84	1.34e-06	0		NM_033595	Pcdhga12	0.8	54.29	0.0117	0.07		NM_011994	Abcd2	0.73	68.85	0.0183	0.09		NM_022032	Perp	0.67	19.39	0.000163	0		NM_172944	Itgae	0.49	2.73	0.00317	0.02
NM_023695	Crybb1	2	1.04	0.02	0.1		NM_033581	Pcdhgc3	0.8	73.46	0.0122	0.07		NM_001168502	Zfp57	0.73	5.89	0.0185	0.09		NM_008034	Folr1	0.67	17.67	0.000172	0		NM_024175	Rps23	0.49	0.94	0.00328	0.03
NM_009695	Apoc2	1.99	203.39	6.26e-10	0		NM_001160145	Tmem9	0.8	31.53	0.0124	0.07		NM_019948	Clec4e	0.73	70.69	0.0194	0.09		NM_021344	Tesc	0.67	31.74	0.000183	0		NM_007696	Ovgp1	0.49	0.89	0.00408	0.03
NM_001111275	Igf1	1.99	111.42	1.63e-09	0		NM_019791	Maged1	0.8	98.82	0.0126	0.07		NR_038063	Rplp2-ps1	0.73	10.45	0.0197	0.09		NM_009879	Ift81	0.67	13.57	0.000221	0		NM_177130	Glt28d2	0.49	1.09	0.0045	0.03
NM_024495	Car13	1.99	9.66	8.12e-09	0		NM_001122963	Gpbp1	0.8	78.25	0.0126	0.07		NM_008485	Lamc2	0.73	5.86	0.0206	0.1		NM_011058	Pdgfra	0.67	15.08	0.000242	0		NM_031178	Tlr9	0.49	24.95	0.00484	0.03
NM_008161	Gpx3	1.98	64.32	4.89e-09	0		NM_001190984	Lancl1	0.8	53.79	0.0126	0.07		NM_027715	Otud1	0.73	8.47	0.0211	0.1		NM_146106	Lyplal1	0.67	10.54	0.000249	0		NM_173405	Amz1	0.49	23.03	0.00487	0.03
NM_001201332	2410004P03Rik	1.97	0.67	0.0173	0.09		NM_033578	Pcdhgb6	0.8	56.02	0.0129	0.07		NM_025341	Abhd6	0.73	5.84	0.0213	0.1		NM_207000	H2afy2	0.67	12.32	0.000267	0		NM_153574	Fam13a	0.49	2.8	0.00778	0.05
NM_138301	Trpm2	1.95	63.52	3.79e-11	0		NM_033576	Pcdhgb4	0.8	54.28	0.013	0.07		NM_001004366	Scube3	0.73	6.19	0.0222	0.1		NM_182805	Gpt	0.67	20.58	0.000304	0		NR_040441	Gm16023	0.49	0.45	0.0128	0.07
NM_010008	Cyp2j6	1.95	4.54	0.000475	0.01		NM_172086	Rpl32	0.8	108.68	0.0131	0.07		NM_001033311	Vsig10	0.72	37.99	0.000104	0		NM_001195268	Dos	0.67	20.26	0.000332	0		NM_029733	2010005H15Rik	0.49	0.46	0.0129	0.07
NM_153168	Lars2	1.94	129.82	0.000165	0		NM_033577	Pcdhgb5	0.8	53.9	0.0133	0.07		NM_028182	Sh2d4a	0.72	41.75	0.000105	0		NM_007964	Evi5	0.67	124.29	0.000405	0.01		NM_008145	Gnrh1	0.49	0.49	0.0147	0.08
NM_001159583	2310028H24Rik	1.93	64.76	2.28e-12	0		NM_028751	Tjap1	0.8	27.26	0.0134	0.07		NM_001025395	Src	0.72	43.88	0.000106	0		NM_019634	Tspan7	0.67	32.63	0.000407	0.01		NM_021715	Chst7	0.49	1.17	0.0162	0.08
NM_198664	Tbc1d2	1.92	12.35	6.44e-09	0		NM_033575	Pcdhgb2	0.8	55.17	0.0135	0.07		NM_001025613	Otud7b	0.72	47.97	0.000109	0		NR_040322	4930500J02Rik	0.67	11.64	0.000443	0.01		NR_027981	1810064F22Rik	0.49	0.71	0.0169	0.08
NM_001204252	Clec10a	1.92	83.27	1.17e-07	0		NM_013663	Srsf3	0.8	75.53	0.0136	0.07		NM_009497	Vamp2	0.72	63.24	0.000115	0		NM_172760	Elmo3	0.67	13.52	0.000452	0.01		NM_008439	Khk	0.48	48.74	3.75e-09	0
NM_183180	Tspan18	1.92	5.98	0.000673	0.01		NM_001160400	Megf8	0.8	95	0.0136	0.07		NM_172628	Sh3tc2	0.72	45.5	0.000136	0		NR_015462	AI314831	0.67	11.85	0.00049	0.01		NM_025325	Haao	0.48	9.1	1.78e-07	0
NM_013913	Angptl3	1.91	0.83	0.0182	0.09		NM_033593	Pcdhga10	0.8	53.75	0.0138	0.07		NM_027324	Sfxn1	0.72	69.07	0.000143	0		NM_178879	B3gnt9-ps	0.67	11.14	0.00052	0.01		NM_011352	Sema7a	0.48	10.45	4.5e-06	0
NM_012054	Aoah	1.9	93.2	6.61e-12	0		NM_021899	Foxj2	0.8	61.42	0.0139	0.07		NM_021409	Pard6b	0.72	37.51	0.000152	0		NM_007664	Cdh2	0.67	13.78	0.000568	0.01		NM_175649	Tnfrsf26	0.48	9.37	3.32e-05	0
NM_172989	Lpar1	1.9	21.27	4.51e-10	0		NM_011729	Ercc5	0.8	23.94	0.0145	0.08		NM_153068	Ehd2	0.72	43.94	0.000152	0		NM_008963	Ptgds	0.67	14.63	0.000606	0.01		NM_011383	Six5	0.48	3.96	3.96e-05	0
NM_001042613	Sepp1	1.9	3012.39	5.74e-06	0		NM_144858	Dus3l	0.8	26.87	0.0145	0.08		NM_207649	Rcan2	0.72	49.52	0.000158	0		NM_011542	Tcea3	0.67	12.46	0.000669	0.01		NM_011090	Lilra6	0.48	6.6	0.000409	0.01
NM_001167736	Chchd6	1.9	4.22	0.000669	0.01		NM_009079	Rpl22	0.8	187.72	0.0156	0.08		NM_009427	Tob1	0.72	61.95	0.00018	0		NM_009251	Serpina3g	0.67	9.26	0.00067	0.01		NM_175263	Notum	0.48	1.61	0.00081	0.01
NM_134247	Acot4	1.9	0.56	0.0154	0.08		NM_011291	Rpl7	0.8	210.6	0.0169	0.08		NM_139300	Mylk	0.72	43.24	0.000186	0		NM_009895	Cish	0.67	8.58	0.000845	0.01		NM_183031	Gpr183	0.48	11.73	0.00886	0.05
NM_001013773	BC055004	1.89	109.93	4.01e-10	0		NM_025880	2410002F23Rik	0.8	21.56	0.017	0.08		NM_009238	Sox4	0.72	80.34	0.000202	0		NM_177780	Dock5	0.67	117.33	0.00095	0.01		NR_040463	9230112J17Rik	0.48	0.85	0.011	0.06
NM_007901	S1pr1	1.89	70.4	2.68e-06	0		NM_183300	Zfyve9	0.8	17.76	0.017	0.09		NM_021719	Cldn15	0.72	38.47	0.000216	0		NR_027785	Polg2	0.67	7.18	0.00101	0.01		NM_009770	Btg3	0.48	0.61	0.0112	0.06
NR_036452	E230016K23Rik	1.88	12.21	0.000563	0.01		NM_007622	Cbx1	0.8	24.44	0.0173	0.09		NM_001162926	Fam84b	0.72	110.76	0.000233	0		NM_008001	Fgd1	0.67	7.31	0.00116	0.01		NR_002700	Gm7334	0.48	0.61	0.0112	0.06
NM_023449	Slc9a3r2	1.87	55.76	3.57e-09	0		NM_178396	Car12	0.8	25.89	0.0175	0.09		NM_026178	Mmd	0.72	92.51	0.000249	0		NR_045269	1700011J10Rik	0.67	7	0.00132	0.01		NM_026739	9530077C05Rik	0.48	0.78	0.0114	0.06
NM_015736	Galnt3	1.87	7.86	1.47e-05	0		NM_001081006	Etl4	0.8	54.82	0.0175	0.09		NM_021890	Fads3	0.72	48.63	0.000258	0		NM_001162913	Susd2	0.67	8.64	0.00133	0.01		NM_178727	D630039A03Rik	0.48	0.64	0.014	0.07
NM_027491	Rragd	1.87	3.28	9.08e-05	0		NM_027212	Med30	0.8	19.88	0.0177	0.09		NM_010656	Sspn	0.72	25.67	0.00028	0		NM_134122	Nrm	0.67	17.75	0.00155	0.01		NM_053190	S1pr5	0.47	20.16	1.44e-10	0
NM_153170	t	1.87	4.2	0.0177	0.09		NM_007888	Dvl2	0.8	31.31	0.0183	0.09		NM_008482	Lamb1	0.72	46.22	0.000288	0		NM_175093	Trib3	0.67	12.22	0.0019	0.02		NM_001168392	Ramp1	0.47	11.79	5.16e-09	0
NM_001024230	Gm5431	1.85	26.45	2.26e-09	0		NM_178357	Klf11	0.8	17.01	0.0185	0.09		NM_001163155	Col4a5	0.72	68.67	0.000329	0		NM_177660	Zbtb10	0.67	8.3	0.00252	0.02		NM_011436	Sorl1	0.47	73.82	7.1e-08	0
NM_011333	Ccl2	1.85	30.42	2.29e-05	0		NM_001171005	Prkd3	0.8	133.28	0.0191	0.09		NM_031392	Wdr6	0.72	77.97	0.00033	0		NM_008263	Hoxa10	0.67	5.63	0.00256	0.02		NM_001077353	Gsta3	0.47	6.37	1.81e-06	0
NM_177327	Wwp1	1.84	121.95	7.48e-10	0		NM_001110337	Gprc5c	0.8	29.2	0.0195	0.09		NM_172775	Plxnb1	0.72	67.1	0.000336	0		NM_027741	Mro	0.67	8.5	0.00257	0.02		NM_010680	Lama3	0.47	6.09	6.16e-05	0
NM_029861	Cnrip1	1.84	0.8	0.0129	0.07		NM_011416	Smarca2	0.8	186.32	0.0206	0.1		NM_177775	Esyt3	0.72	66.24	0.00034	0		NM_001081161	Fam171a1	0.67	12.26	0.00341	0.03		NM_008398	Itga7	0.47	2.38	0.000273	0
NM_133186	Steap3	1.83	57.69	1.73e-12	0		NM_146002	Rhbdd2	0.8	21.3	0.0212	0.1		NM_010288	Gja1	0.72	97.03	0.00034	0		NM_015814	Dkk3	0.67	5.06	0.0041	0.03		NM_001110517	Gm14446	0.47	1.38	0.00033	0
NR_015455	BC064078	1.83	12.71	2.1e-08	0		NM_212450	Ctdspl2	0.8	21.83	0.0221	0.1		NM_011213	Ptprf	0.72	136.71	0.000343	0		NM_001008797	Whrn	0.67	4.46	0.0055	0.04		NM_139206	Arap3	0.47	20.44	0.000382	0.01
NM_023154	Ethe1	1.83	43.73	1.2e-07	0		NM_177067	Fam118a	0.8	17.12	0.0221	0.1		NM_181404	Kank1	0.72	144.73	0.000374	0		NM_007807	Cybb	0.67	1462.39	0.0063	0.04		NR_040670	BC039966	0.47	0.56	0.0132	0.07
NM_009139	Ccl6	1.83	4032.96	3.36e-05	0		NM_001195485	Srsf7	0.8	63.28	0.0225	0.1		NM_026280	Mxra7	0.72	30.49	0.000388	0.01		NM_153600	Ttc26	0.67	3.59	0.00711	0.05		NM_033622	Tnfsf13b	0.46	8.13	6.74e-11	0
NM_177695	Tmc3	1.83	1.03	0.0165	0.08		NM_011135	Cnot7	0.79	49.09	0.00376	0.03		NM_027897	Rhpn2	0.72	27.55	0.000459	0.01		NM_001002239	Rpl17	0.67	3.48	0.00803	0.05		NM_010258	Gata6	0.46	105.4	7.19e-10	0
NM_026436	Tmem86a	1.82	185.43	2.77e-10	0		NM_001037758	Btrc	0.79	35.27	0.00385	0.03		NM_011657	Tulp3	0.72	21.02	0.00047	0.01		NM_183312	Synm	0.67	4.46	0.009	0.05		NM_146042	Rnf144b	0.46	42.06	2.27e-09	0
NM_021472	Rnase4	1.82	141.57	3.92e-06	0		NM_011989	Slc27a4	0.79	45.8	0.00396	0.03		NM_145156	Slc25a28	0.72	31.54	0.000506	0.01		NM_144526	Fam64a	0.67	10.58	0.00902	0.05		NM_010213	Fhl3	0.46	12.09	5.78e-09	0
NM_024469	Bhlhe41	1.81	29.04	2.14e-10	0		NM_008296	Hsf1	0.79	41.46	0.00412	0.03		NM_009524	Wnt5a	0.72	32.78	0.000553	0.01		NM_153778	Atoh8	0.67	3.72	0.0094	0.06		NM_172693	Galnt12	0.46	7.56	1.23e-06	0
NM_001146275	Iigp1	1.81	63.97	1.92e-06	0		NM_178694	Zer1	0.79	33.53	0.00435	0.03		NM_007955	Ptprv	0.72	28.84	0.00062	0.01		NM_001127340	Acrbp	0.67	2.88	0.0113	0.06		NM_008089	Gata1	0.46	4.1	1.21e-05	0
NM_172822	Pigz	1.81	11.85	5.63e-06	0		NM_026004	Nt5c3	0.79	67.12	0.00439	0.03		NM_001004156	Plekhg5	0.72	31.05	0.000627	0.01		NM_029850	Bcl7a	0.67	4.4	0.0136	0.07		NM_008437	Napsa	0.46	63.44	0.000122	0
NM_001162943	Dchs1	1.81	5.44	1.08e-05	0		NM_001168488	Men1	0.79	49.77	0.00453	0.03		NM_007925	Eln	0.72	97.58	0.000655	0.01		NM_011627	Tpbg	0.67	2.65	0.014	0.07		NM_008315	Htr7	0.46	2.56	0.000442	0.01
NM_177083	B430306N03Rik	1.8	119.88	1.96e-10	0		NM_013923	Rnf19a	0.79	68.31	0.00469	0.03		NM_133348	Acot7	0.72	44.36	0.000692	0.01		NM_007795	Ctf1	0.67	5.67	0.0141	0.07		NM_146173	Tspan33	0.46	3.07	0.000653	0.01
NM_052976	Ophn1	1.8	31.64	1.85e-09	0		NM_010247	Xrcc6	0.79	39.34	0.00485	0.03		NM_021542	Kcnk5	0.72	19.98	0.00074	0.01		NM_023485	Sync	0.67	2.37	0.017	0.09		NM_001033228	Itga1	0.46	1.06	0.000854	0.01
NM_001101475	F830016B08Rik	1.8	6.87	0.0208	0.1		NM_021525	Rcl1	0.79	31.39	0.00507	0.04		NM_023047	Dpysl5	0.72	31.53	0.000747	0.01		NM_019410	Pfn2	0.67	2.8	0.0173	0.09		NM_183027	Ap1s3	0.46	1.58	0.00104	0.01
NM_019971	Pdgfc	1.79	40.53	1.22e-07	0		NM_025926	Dnajb4	0.79	37.67	0.00517	0.04		NM_001111028	Kctd9	0.72	29.04	0.000767	0.01		NM_010599	Kcnab3	0.67	3	0.0186	0.09		NM_019992	Stap1	0.46	3.52	0.00208	0.02
NM_007798	Ctsb	1.79	7325.12	0.000118	0		NM_001007568	Zfp251	0.79	30.39	0.00557	0.04		NM_145394	Slc44a3	0.72	19.54	0.000769	0.01		NM_001160268	Plekha6	0.66	68.77	2.4e-06	0		NM_013921	Prss30	0.46	2.17	0.00231	0.02
NM_020260	Arhgap31	1.78	102.97	3.2e-06	0		NM_028995	Nipal3	0.79	31.76	0.00581	0.04		NM_031170	Krt8	0.72	177.93	0.000778	0.01		NM_134072	Akr1c14	0.66	28.58	5.19e-06	0		NM_016678	Reck	0.46	0.7	0.00263	0.02
NR_035436	Mir1903	1.78	3.34	0.000388	0.01		NM_024189	Yaf2	0.79	31.23	0.00628	0.04		NM_025988	Acbd4	0.72	17.71	0.000857	0.01		NM_183276	Nbeal2	0.66	80.62	5.49e-06	0		NM_015787	Hist1h1e	0.46	0.61	0.0043	0.03
NM_009028	Rasl2-9-ps	1.78	1.01	0.00739	0.05		NM_001113554	Nudcd1	0.79	26.99	0.00634	0.04		NM_019550	Ptbp2	0.72	23.78	0.000885	0.01		NM_153412	Phldb2	0.66	54.12	5.96e-06	0		NM_001163753	Rab37	0.46	0.72	0.00672	0.04
NM_146073	Zdhhc14	1.77	24.33	1.84e-09	0		NM_177561	Usp46	0.79	26.24	0.00647	0.04		NM_015756	Shroom3	0.72	97.29	0.000922	0.01		NM_133729	2610018G03Rik	0.66	55.45	6.28e-06	0		NM_012020	Foxl2	0.46	0.44	0.0113	0.06
NM_144905	6330416G13Rik	1.77	77.16	2.16e-08	0		NM_145076	Trim24	0.79	29.29	0.00729	0.05		NM_001035228	St3gal5	0.72	127.92	0.000935	0.01		NM_013467	Aldh1a1	0.66	177.08	6.7e-06	0		NM_009622	Adcy1	0.46	0.58	0.0116	0.06
NM_001161731	Ang	1.77	19.26	1.52e-05	0		NM_138587	Fam3c	0.79	160.95	0.00737	0.05		NM_025622	Lgals2	0.72	92.56	0.000945	0.01		NM_011256	Pitpnm2	0.66	30.94	7.63e-06	0		NM_025869	Dusp26	0.46	0.51	0.0124	0.07
NM_172267	Phyhd1	1.77	16.72	1.82e-05	0		NM_001164572	Snrk	0.79	30.15	0.00741	0.05		NM_013565	Itga3	0.72	206.16	0.00095	0.01		NM_025877	Slc25a23	0.66	37.17	9.21e-06	0		NM_134096	Fam19a5	0.46	0.6	0.0141	0.07
NM_019432	Tmem37	1.76	79.56	2.59e-06	0		NM_019437	Rfk	0.79	83.18	0.00796	0.05		NM_016843	Atxn10	0.72	185.98	0.00108	0.01		NM_021451	Pmaip1	0.66	29.82	1.04e-05	0		NM_001081084	Cubn	0.46	0.42	0.0189	0.09
NM_009696	Apoe	1.76	16265.1	0.00115	0.01		NM_001033342	Cdc42bpg	0.79	78.44	0.00816	0.05		NM_001244916	Sall2	0.72	16.68	0.00149	0.01		NM_010058	Dmwd	0.66	21.07	1.05e-05	0		NM_010137	Epas1	0.45	81.56	1.07e-12	0
NM_013839	Nr1h3	1.75	22.53	5.77e-07	0		NM_001161763	Fmo5	0.79	31.31	0.00822	0.05		NM_019588	Plce1	0.72	166.22	0.00164	0.02		NM_001083315	St7	0.66	22.53	1.25e-05	0		NM_001162917	Dennd4a	0.45	66.26	2.48e-11	0
NR_027919	Bambi-ps1	1.75	10.39	1.14e-05	0		NM_029938	H2afv	0.79	40.66	0.00825	0.05		NM_001163307	Pcgf2	0.72	17.41	0.00165	0.02		NM_009006	Map4k2	0.66	26.08	1.4e-05	0		NM_007984	Fscn1	0.45	4.61	4.09e-06	0
NM_008964	Ptger2	1.75	15.27	1.46e-05	0		NM_033582	Pcdhgc4	0.79	54.46	0.00846	0.05		NM_009423	Traf4	0.72	14.18	0.00171	0.02		NM_001162475	Stra6	0.66	88.96	1.65e-05	0		NM_177887	Tmem150b	0.45	2.02	3.37e-05	0
NM_001136086	Dpysl3	1.75	8.28	0.00042	0.01		NM_028312	Ccdc12	0.79	63.44	0.00854	0.05		NM_177368	Tmtc2	0.72	22.83	0.00177	0.02		NM_001110147	Tnk2	0.66	22.12	1.69e-05	0		NM_025815	Cpne8	0.45	9.54	0.000275	0
NM_008317	Hyal1	1.75	4.7	0.00356	0.03		NM_033587	Pcdhga4	0.79	53.64	0.00878	0.05		NM_016695	Mpp2	0.72	19.84	0.00181	0.02		NM_133500	Ntng2	0.66	26.7	1.98e-05	0		NM_011102	Prkcc	0.45	0.79	0.000749	0.01
NM_020026	B3galnt1	1.74	15.16	1.6e-07	0		NM_008905	Ppfibp2	0.79	92.54	0.00895	0.05		NM_175398	6530418L21Rik	0.72	12.51	0.00186	0.02		NM_001098222	Bhlhb9	0.66	16.62	2.01e-05	0		NM_001252059	Cacna1a	0.45	1.78	0.0014	0.01
NM_016972	Slc7a8	1.74	224.57	6e-07	0		NM_033580	Pcdhgb8	0.79	53.73	0.00908	0.05		NM_145506	Epb4.1l5	0.72	13.44	0.00195	0.02		NM_153112	Cadm4	0.66	27.77	2.25e-05	0		NM_020034	Hist1h1b	0.45	1.05	0.00217	0.02
NM_001177602	Ak4	1.74	6.62	0.000175	0		NM_001130416	Hdac6	0.79	25.05	0.00924	0.06		NM_001166584	Tead1	0.72	57.05	0.00209	0.02		NM_008183	Gstm2	0.66	75.84	3.04e-05	0		NM_008519	Ltb4r1	0.45	15.79	0.011	0.06
NM_001195681	Gm684	1.73	8.38	0.00039	0.01		NM_033585	Pcdhga2	0.79	53.62	0.00927	0.06		NM_172118	Myl9	0.72	13.71	0.00217	0.02		NM_144783	Wt1	0.66	237.77	3.16e-05	0		NR_033503	E530011L22Rik	0.45	1	0.0116	0.07
NM_007553	Bmp2	1.73	10.07	0.000606	0.01		NM_016703	Preb	0.79	81.51	0.00933	0.06		NM_011019	Osmr	0.72	16.51	0.00222	0.02		NM_145920	Evc2	0.66	21.52	3.46e-05	0		NM_001190869	Kcne3	0.45	0.76	0.015	0.08
NM_025331	Gng11	1.73	2.76	0.00684	0.04		NM_033592	Pcdhga9	0.79	53.45	0.00962	0.06		NM_001111073	Fxyd5	0.72	576.58	0.00278	0.02		NM_001164184	Lsr	0.66	220.53	3.53e-05	0		NM_172778	Maob	0.45	0.37	0.0185	0.09
NM_001177349	Pydc4	1.73	5.48	0.00992	0.06		NM_033574	Pcdhgb1	0.79	53.64	0.00981	0.06		NM_178267	Zfp827	0.72	16.05	0.00281	0.02		NM_012055	Asns	0.66	17.15	3.55e-05	0		NM_001040654	Cdkn2a	0.44	1.76	1.7e-05	0
NM_001164117	Serpinb6a	1.72	315.4	4.23e-06	0		NM_033590	Pcdhga7	0.79	53.96	0.00982	0.06		NM_027268	Scrn1	0.72	10.74	0.00293	0.02		NM_021704	Cxcl12	0.66	16.82	5.13e-05	0		NM_145584	Spon1	0.44	28.64	0.000125	0
NM_178076	Mcf2l	1.72	4.33	0.00413	0.03		NM_033591	Pcdhga8	0.79	53.47	0.0099	0.06		NM_175381	2700081O15Rik	0.72	12.68	0.00294	0.02		NM_194060	Foxo6	0.66	25.2	6.67e-05	0		NM_175407	Sobp	0.44	1.54	0.000175	0
NM_001201470	Papss2	1.71	33.29	3.09e-08	0		NM_011976	Sema4g	0.79	25.04	0.0101	0.06		NM_028036	Tmco6	0.72	10.17	0.00294	0.02		NM_030187	Ak7	0.66	17.02	0.000104	0		NM_009759	Bmx	0.44	2.13	0.000208	0
NM_008587	Mertk	1.71	166.01	2.91e-07	0		NM_011877	Ptpn21	0.79	25.59	0.0102	0.06		NM_010284	Ghr	0.72	16.02	0.00302	0.02		NM_001198635	Mtap7	0.66	13.48	0.000117	0		NM_001005421	Amica1	0.44	6.41	0.000226	0
NM_144921	Atp1a3	1.71	422.03	6.32e-07	0		NM_008037	Fosl2	0.79	110.99	0.0105	0.06		NM_001039371	Slc22a15	0.72	11.28	0.00317	0.02		NM_134148	Carns1	0.66	19.03	0.000119	0		NM_007719	Ccr7	0.44	2.25	0.000254	0
NM_030239	Abcg3	1.71	55.12	4.15e-06	0		NM_010822	Mpg	0.79	21.82	0.0108	0.06		NM_013494	Cpe	0.72	592.52	0.00321	0.03		NM_011438	Sox12	0.66	28.42	0.000129	0		NM_178591	Nrg1	0.44	1.17	0.00107	0.01
NM_178629	Ispd	1.7	2.61	0.00956	0.06		NM_033583	Pcdhgc5	0.79	61.9	0.011	0.06		NM_001146287	Cables1	0.72	17.96	0.00322	0.03		NM_008342	Igfbp2	0.66	22.92	0.000138	0		NM_001081205	Nipal1	0.44	0.94	0.00171	0.02
NM_008820	Pepd	1.69	139.74	1.34e-08	0		NM_177461	Micall1	0.79	86.31	0.011	0.06		NM_011898	Spry4	0.72	23.92	0.00324	0.03		NM_007657	Cd9	0.66	336.61	0.000146	0		NM_010229	Flt3	0.44	2.42	0.00301	0.02
NM_008129	Gclm	1.69	48.51	1.98e-08	0		NM_031391	Gtf2a1	0.79	29.39	0.0114	0.06		NM_172826	Dact2	0.72	12.24	0.00329	0.03		NM_139298	Wnt9a	0.66	13.97	0.000156	0		NR_015618	A930015D03Rik	0.44	0.58	0.00484	0.03
NM_030719	Gatsl2	1.69	22.89	3.7e-07	0		NM_007452	Prdx3	0.79	224.94	0.0116	0.07		NM_008862	Pkia	0.72	11.73	0.00335	0.03		NM_133687	Cxxc5	0.66	25.67	0.00016	0		NM_001159376	Dusp15	0.44	0.56	0.00572	0.04
NM_172648	Ifi205	1.69	14.86	8.96e-07	0		NM_015800	Crim1	0.79	127.93	0.0117	0.07		NM_001161420	Vldlr	0.72	14.9	0.00378	0.03		NM_145472	C030006K11Rik	0.66	14.4	0.000169	0		NM_153089	Ppp1r16b	0.44	0.96	0.0144	0.08
NM_007577	C5ar1	1.69	264.37	1.24e-06	0		NM_001013441	Ric8b	0.79	21.26	0.0119	0.07		NM_010585	Itpr1	0.72	80.91	0.00491	0.03		NM_008496	Lgals7	0.66	112.81	0.000194	0		NR_029441	2810454H06Rik	0.44	0.42	0.0152	0.08
NM_011539	Tbxas1	1.68	376.76	7.27e-07	0		NM_001123037	Eif4a2	0.79	214.04	0.0123	0.07		NM_013473	Anxa8	0.72	11.44	0.00522	0.04		NM_134159	Il17rc	0.66	12.28	0.00029	0		NR_037588	B930003M22Rik	0.44	0.39	0.0156	0.08
NM_009977	Cst7	1.68	2.79	0.00404	0.03		NM_011434	Sod1	0.79	56.48	0.0125	0.07		NM_198423	Bahcc1	0.72	12.27	0.00591	0.04		NM_001145800	Igsf9	0.66	16.1	0.000324	0		NM_016803	Chst3	0.44	0.33	0.0196	0.09
NM_177828	Arhgef37	1.67	10.45	1.17e-05	0		NM_019739	Foxo1	0.79	45.75	0.0129	0.07		NM_012025	Racgap1	0.72	51.2	0.00622	0.04		NM_008168	Grik5	0.66	11.84	0.000454	0.01		NM_001174169	Adora3	0.43	6.61	2.62e-10	0
NM_080575	Acss1	1.67	39.56	0.000838	0.01		NM_027885	Smug1	0.79	17.85	0.0129	0.07		NM_009697	Nr2f2	0.72	8.06	0.00669	0.04		NM_053254	Tle6	0.66	7.28	0.00046	0.01		NM_134080	Flnb	0.43	606.42	1.4e-07	0
NM_177715	Kctd12	1.67	548.57	0.00116	0.01		NM_146105	Cnst	0.79	25.82	0.0139	0.07		NM_001159518	Igfbp7	0.72	12.26	0.00685	0.04		NM_144531	Kazn	0.66	8.82	0.00062	0.01		NM_001029929	Zmynd15	0.43	19.59	8.92e-07	0
NM_011937	Gnpda1	1.66	109.15	4.63e-08	0		NR_030738	2410006H16Rik	0.79	48.21	0.0141	0.07		NM_011670	Uchl1	0.72	16.4	0.00721	0.05		NM_023792	Pank1	0.66	9.46	0.000703	0.01		NM_001025372	Adcyap1r1	0.43	1.41	1.84e-05	0
NM_011305	Rxra	1.66	206.94	6.82e-08	0		NM_172617	Zfp523	0.79	19.6	0.0141	0.07		NM_198885	Scx	0.72	7.28	0.00743	0.05		NM_028982	8430419L09Rik	0.66	15.4	0.000839	0.01		NM_177195	Atp8b5	0.43	1.75	7.84e-05	0
NM_030266	Inpp4a	1.66	59.4	5.07e-07	0		NM_001105667	Dtymk	0.79	20.43	0.0143	0.08		NM_001033208	Gcom1	0.72	8.04	0.00743	0.05		NM_130450	Elovl6	0.66	12.12	0.000846	0.01		NM_008605	Mmp12	0.43	19.06	8.33e-05	0
NM_013590	Lyz1	1.66	525.95	6.02e-05	0		NM_016980	Rpl5	0.79	20.32	0.0145	0.08		NM_001164259	Fgfrl1	0.72	8.95	0.00762	0.05		NM_181819	Wfikkn2	0.66	9.4	0.00099	0.01		NM_009780	C4b	0.43	3262.14	0.000113	0
NM_010531	Il18bp	1.66	61.44	0.0019	0.02		NM_009441	Ttc3	0.79	89.64	0.0145	0.08		NM_178608	Reep1	0.72	10.04	0.00833	0.05		NM_144551	Trib2	0.66	8.41	0.001	0.01		NM_145137	Mgl2	0.43	84.35	0.00125	0.01
NM_020270	Scamp5	1.65	63.67	3.48e-09	0		NM_030732	Tbl1xr1	0.79	74.84	0.0149	0.08		NM_001199146	Gpsm1	0.72	9.85	0.00836	0.05		NM_011351	Sema6c	0.66	9.54	0.00129	0.01		NM_001142968	BC024139	0.43	1.04	0.00227	0.02
NM_009642	Agtrap	1.65	244.73	5.96e-06	0		NM_172397	Limd2	0.79	58.72	0.0152	0.08		NM_008555	Masp1	0.72	7.97	0.00946	0.06		NM_011850	Nr0b2	0.66	7.7	0.00147	0.01		NM_007567	Bsn	0.43	1.01	0.0056	0.04
NM_008630	Mt2	1.65	14.82	0.000255	0		NM_001100451	Msl2	0.79	55.09	0.0158	0.08		NM_001048057	Rpl38	0.72	8.93	0.0115	0.06		NM_145835	Lctl	0.66	9.14	0.00162	0.01		NM_025744	4933404M02Rik	0.43	0.47	0.00749	0.05
NM_007482	Arg1	1.65	3944.81	0.00452	0.03		NM_011630	Nr2c2	0.79	68.21	0.016	0.08		NM_199025	Zbtb26	0.72	9.26	0.0119	0.07		NM_173754	Usp43	0.66	5.67	0.00163	0.01		NM_008324	Ido1	0.43	0.44	0.0119	0.07
NM_025582	2810405K02Rik	1.64	32.1	5.74e-08	0		NM_001048177	Jak2	0.79	112.52	0.016	0.08		NM_001167860	Wipf3	0.72	6.53	0.0127	0.07		NM_001163763	Tcf19	0.66	8.4	0.00203	0.02		NM_022409	Zfp296	0.43	0.41	0.019	0.09
NM_145384	Pqlc2	1.64	18.25	7.6e-06	0		NM_007885	Slc26a2	0.79	30.87	0.016	0.08		NM_025717	Rbm4b	0.72	6.92	0.0129	0.07		NM_133360	Acaca	0.66	59.29	0.00204	0.02		NM_013475	Apoh	0.43	0.32	0.0209	0.1
NM_153783	Paox	1.64	7.9	4.47e-05	0		NM_007513	Slc7a1	0.79	67.44	0.0164	0.08		NM_016720	Neu3	0.72	5.91	0.0135	0.07		NM_053078	D0H4S114	0.66	6.79	0.00229	0.02		NR_040306	6720468P15Rik	0.43	0.36	0.0215	0.1
NM_011858	Odz4	1.64	9.3	0.000823	0.01		NM_027880	Telo2	0.79	18.88	0.0168	0.08		NM_027531	Ppp2r2b	0.72	7.71	0.0136	0.07		NM_178618	Fam83g	0.66	8.07	0.00239	0.02		NM_001163336	Atp2a3	0.42	87.28	2.34e-14	0
NM_013563	Il2rg	1.63	169.21	2.17e-07	0		NM_198886	Zbtb12	0.79	16.38	0.0171	0.09		NM_170786	Cntf	0.72	5.1	0.0157	0.08		NM_001177732	Plch1	0.66	5.97	0.00263	0.02		NM_009834	Ccrn4l	0.42	10.34	3.42e-13	0
NM_008443	Kif3a	1.63	54.49	2.16e-06	0		NM_009370	Tgfbr1	0.79	134.83	0.0173	0.09		NM_001166064	Syde2	0.72	5.15	0.0163	0.08		NM_181409	Mtmr11	0.66	6.76	0.00264	0.02		NM_016701	Nes	0.42	20.73	8.09e-06	0
NM_011337	Ccl3	1.63	18.95	0.000826	0.01		NM_016844	Rps28	0.79	15.19	0.0177	0.09		NM_007412	Gpr182	0.72	5.59	0.0168	0.08		NM_013505	Dsc2	0.66	4.87	0.00309	0.02		NM_008940	Klk8	0.42	1.88	8.23e-06	0
NM_001168294	Serpina3f	1.63	2.98	0.00626	0.04		NM_133786	Smc4	0.79	79.13	0.018	0.09		NR_028589	Gm14005	0.72	4.48	0.018	0.09		NM_007873	Doc2b	0.66	5.49	0.00359	0.03		NM_016667	Sntb1	0.42	2.45	2.28e-05	0
NM_001170954	A4galt	1.63	3.14	0.0109	0.06		NM_153796	Peo1	0.79	29.24	0.0182	0.09		NM_010570	Irs1	0.72	6.42	0.0183	0.09		NM_008005	Fgf18	0.66	6.3	0.00365	0.03		NM_011413	C4a	0.42	5.3	5.73e-05	0
NM_009679	Ap2m1	1.62	81.96	4.64e-08	0		NM_010914	Nfyb	0.79	19.23	0.0188	0.09		NM_011519	Sdc1	0.72	29.97	0.0192	0.09		NM_018784	St3gal6	0.66	5.96	0.0042	0.03		NM_025807	Slc16a9	0.42	1.55	0.000132	0
NM_001040130	Tmem141	1.62	49.49	1.83e-07	0		NM_017467	Zfp316	0.79	15.64	0.0198	0.09		NM_176922	Itga11	0.72	6.14	0.0203	0.1		NR_040269	2900056M20Rik	0.66	4.73	0.00517	0.04		NM_001013814	Amt	0.42	1.07	0.000611	0.01
NM_001195089	Tmc8	1.62	30.32	5.71e-07	0		NM_011341	Sdf4	0.79	320.12	0.0201	0.1		NM_001242368	F10	0.72	390.08	0.0223	0.1		NM_001166413	Arhgef25	0.66	3.67	0.006	0.04		NM_028709	Btbd11	0.42	0.76	0.000721	0.01
NM_008881	Plxna1	1.62	197.09	1.57e-05	0		NM_030229	Polr3h	0.79	20.16	0.0203	0.1		NM_001145827	Stk40	0.71	41	1.51e-05	0		NM_176838	Esrp2	0.66	5.05	0.00637	0.04		NM_001033533	Ccdc102a	0.42	5.44	0.00123	0.01
NM_172133	Adap2	1.62	63.74	0.000306	0		NM_001081028	Sipa1l3	0.79	62.05	0.0204	0.1		NM_197996	Tspan15	0.71	44.35	2.55e-05	0		NM_001001130	Zfp85-rs1	0.66	4.7	0.00703	0.05		NM_008518	Ltb	0.42	1.35	0.00254	0.02
NM_027562	Clec2g	1.62	7.87	0.00134	0.01		NM_133927	Itfg2	0.79	15.92	0.0217	0.1		NM_001103156	Steap2	0.71	41.88	3.3e-05	0		NM_001205343	Papln	0.66	5.84	0.00784	0.05		NR_015543	2810055G20Rik	0.42	0.48	0.00333	0.03
NM_009917	Ccr5	1.62	364.88	0.00207	0.02		NM_018796	Eef1b2	0.79	359.32	0.0221	0.1		NM_172293	Fam113b	0.71	41.27	3.33e-05	0		NM_011348	Sema3e	0.66	5.21	0.0081	0.05		NM_016958	Krt14	0.42	0.77	0.00413	0.03
NM_011626	Tmem165	1.61	92.3	2.47e-07	0		NM_019804	B4galt4	0.79	14.64	0.0222	0.1		NM_009875	Cdkn1b	0.71	51.96	3.37e-05	0		NM_028232	Sgol1	0.66	6.4	0.00961	0.06		NM_001195048	Pak3	0.42	0.77	0.00485	0.03
NM_207244	Cd200r4	1.61	24.59	8.82e-07	0		NM_134042	Aldh6a1	0.78	61.8	0.00262	0.02		NM_001177796	Afap1l2	0.71	37.31	4.18e-05	0		NM_011747	Zfp13	0.66	3.03	0.0109	0.06		NM_008827	Pgf	0.42	0.41	0.013	0.07
NM_175155	Sash1	1.61	176.28	1.82e-06	0		NM_027412	Ttc9c	0.78	46.72	0.00268	0.02		NM_172964	Arhgap28	0.71	31.6	5.32e-05	0		NM_054049	Osr2	0.66	3.18	0.0122	0.07		NM_009849	Entpd2	0.42	0.41	0.0132	0.07
NM_028696	Obfc2a	1.61	51.53	2.16e-06	0		NM_001163170	Lix1l	0.78	37.95	0.00272	0.02		NM_011454	Serpinb6b	0.71	46.78	6e-05	0		NM_001099636	Pnmal2	0.66	3.2	0.0122	0.07		NM_001160149	Cgref1	0.42	0.41	0.0147	0.08
NM_152803	Hpse	1.61	132.49	4.39e-06	0		NM_007465	Birc2	0.78	36.63	0.00291	0.02		NM_011578	Tgfbr3	0.71	31.89	7.1e-05	0		NM_001163700	Nr1h4	0.66	2.74	0.0137	0.07		NM_001101503	A230065H16Rik	0.42	0.46	0.0166	0.08
NM_001111100	Lipa	1.61	607.03	0.000154	0		NM_001130529	Zkscan17	0.78	64.3	0.00294	0.02		NM_007805	Cyb561	0.71	31.67	0.000102	0		NM_008137	Gna14	0.66	3.13	0.014	0.07		NM_001079908	Fgfr1	0.41	377.57	7.4e-14	0
NM_028713	Rftn2	1.61	1.17	0.0207	0.1		NM_133955	Rhou	0.78	81.05	0.00324	0.03		NM_009368	Tgfb3	0.71	70.87	0.000105	0		NM_007446	Amy1	0.66	2.08	0.0146	0.08		NM_017370	Hp	0.41	148.47	1.78e-11	0
NM_026386	Snx2	1.6	325.92	1.25e-05	0		NM_026210	Fam18b	0.78	25.93	0.00348	0.03		NM_008972	Ptma	0.71	78.14	0.000108	0		NM_001172160	Flrt3	0.66	2.23	0.0151	0.08		NM_001161817	Myo1b	0.41	12.1	2.97e-11	0
NM_001040699	Mtmr7	1.6	4.49	0.00114	0.01		NM_178060	Thra	0.78	58.74	0.00358	0.03		NM_011673	Ugcg	0.71	58.43	0.000109	0		NM_025768	Grtp1	0.66	3.08	0.0156	0.08		NM_026162	Plxdc2	0.41	289.56	2.56e-09	0
NM_183034	Plekhm1	1.59	125.69	1.49e-07	0		NM_026034	Armc10	0.78	35.36	0.0037	0.03		NM_178924	Upk1b	0.71	31.41	0.000114	0		NM_032398	Plvap	0.66	3.27	0.016	0.08		NM_032003	Enpp5	0.41	61.81	4.92e-09	0
NM_011116	Pld3	1.59	363.13	2.65e-05	0		NM_177081	Ptpn7	0.78	116.07	0.00379	0.03		NM_133888	Smpdl3b	0.71	36.15	0.000139	0		NR_029464	5033406O09Rik	0.66	3.13	0.017	0.09		NM_011599	Tle1	0.41	9.3	1.11e-08	0
NM_183168	P2ry6	1.59	141.82	0.00527	0.04		NM_016861	Pdlim1	0.78	56.35	0.004	0.03		NM_001190451	Dcn	0.71	138.35	0.000146	0		NM_001081351	A430107O13Rik	0.66	6.28	0.0223	0.1		NM_010130	Emr1	0.41	870.99	2.6e-08	0
NM_030113	Arhgap10	1.58	29.91	5.99e-08	0		NM_011975	Rpl27a	0.78	30.85	0.0041	0.03		NM_010329	Pdpn	0.71	34.26	0.000154	0		NM_008150	Gpc4	0.65	43.63	5.31e-07	0		NM_175096	Stbd1	0.41	10.61	4.96e-07	0
NM_013463	Gla	1.58	77.11	1.33e-07	0		NM_001081005	1500012F01Rik	0.78	52.19	0.00414	0.03		NM_011104	Prkce	0.71	29.09	0.000155	0		NM_001001986	8430427H17Rik	0.65	34.01	8.28e-07	0		NM_021475	Adamdec1	0.41	3.19	1.25e-06	0
NM_001083334	Bin1	1.58	132.1	7.27e-07	0		NM_175352	Unc119b	0.78	101.73	0.00419	0.03		NM_172611	Gramd4	0.71	91.4	0.000185	0		NM_178149	Pik3ip1	0.65	43.45	1.12e-06	0		NM_029932	Spns3	0.41	1.5	1.14e-05	0
NM_013515	Stom	1.58	331.52	4.55e-06	0		NM_025611	Cul7	0.78	46.67	0.00423	0.03		NM_013642	Dusp1	0.71	75.55	0.000194	0		NM_001170978	Abat	0.65	29.25	2.27e-06	0		NM_153509	AF529169	0.41	8.4	2.4e-05	0
NM_027629	Pgm2l1	1.58	15.18	0.000281	0		NM_001167679	Wdr67	0.78	29.73	0.00441	0.03		NM_001110828	Rbfox2	0.71	85.38	0.000195	0		NM_009127	Scd1	0.65	78.39	2.34e-06	0		NM_029499	Ms4a4c	0.41	21.32	0.000553	0.01
NM_181584	Gab3	1.58	8.84	0.00065	0.01		NM_001025245	Mbp	0.78	78.56	0.00476	0.03		NM_175561	Pcnxl2	0.71	56.86	0.000199	0		NM_172671	Lgr4	0.65	114.67	2.37e-06	0		NM_010555	Il1r2	0.41	8.71	0.000997	0.01
NM_001033405	Treml2	1.58	34.52	0.00493	0.03		NM_029858	Ston1	0.78	36.56	0.00489	0.03		NM_001198565	Sulf1	0.71	142.68	0.000208	0		NM_030706	Trim2	0.65	40.61	3.75e-06	0		NM_177794	Tmem26	0.41	0.66	0.00366	0.03
NM_011122	Plod1	1.57	207.38	3e-06	0		NR_003966	Atp10d	0.78	25.51	0.00521	0.04		NM_027219	Cdc42ep1	0.71	120.66	0.000209	0		NM_009178	St3gal4	0.65	92.97	3.87e-06	0		NM_175290	Nlrp4f	0.41	0.77	0.00688	0.04
NM_001077189	Fcgr2b	1.57	876.77	9.24e-05	0		NM_001024385	Crls1	0.78	23.98	0.00541	0.04		NM_029537	Tmem98	0.71	124.3	0.00021	0		NM_029083	Ddit4	0.65	49.02	4.57e-06	0		NM_001164263	9930023K05Rik	0.41	0.33	0.0102	0.06
NM_011487	Stat4	1.57	20.65	0.000396	0.01		NM_025846	Rras2	0.78	61.51	0.00547	0.04		NM_001035532	Akap2	0.71	86.34	0.000231	0		NM_001198839	Bcar1	0.65	48.89	8.43e-06	0		NM_008523	Ltk	0.41	0.36	0.0108	0.06
NM_010239	Fth1	1.57	4048.5	0.00275	0.02		NM_023133	Rps19	0.78	113.38	0.0056	0.04		NM_028044	Cnn3	0.71	151.8	0.000232	0		NM_172621	Clic5	0.65	30.99	8.5e-06	0		NM_001033235	Trim40	0.41	0.5	0.0112	0.06
NM_181542	Slfn10-ps	1.57	4.41	0.00464	0.03		NM_133971	Ankrd10	0.78	22.22	0.00595	0.04		NM_001033189	C77080	0.71	60.99	0.000266	0		NM_198861	BC046404	0.65	21.5	1.05e-05	0		NM_030181	Vsig1	0.41	0.39	0.0129	0.07
NM_153139	Slc36a1	1.56	98.94	6.84e-07	0		NM_019388	Cd86	0.78	68.12	0.00601	0.04		NM_011766	Zfpm2	0.71	33.43	0.000274	0		NM_015802	Dlc1	0.65	25.93	1.2e-05	0		NM_001162884	Igsf10	0.41	0.27	0.0207	0.1
NM_001243043	Ap1b1	1.56	255.68	2.94e-05	0		NM_009744	Bcl6	0.78	32.16	0.00638	0.04		NM_011595	Timp3	0.71	203.98	0.000276	0		NM_144847	Nrbp2	0.65	18.66	1.2e-05	0		NM_008920	Prg2	0.41	0.25	0.0218	0.1
NM_008153	Cmklr1	1.56	395.64	0.000196	0		NM_134255	Elovl5	0.78	129.95	0.00645	0.04		NM_009900	Clcn2	0.71	35.43	0.000278	0		NM_013484	C2	0.65	35.78	1.3e-05	0		NM_008479	Lag3	0.4	6.87	5.98e-09	0
NM_007572	C1qa	1.56	3236.33	0.00167	0.02		NM_001033536	Rfx7	0.78	37.45	0.00663	0.04		NM_011349	Sema3f	0.71	28.92	0.000286	0		NM_028810	Rnd3	0.65	49.44	1.6e-05	0		NM_021272	Fabp7	0.4	26.79	9.89e-07	0
NM_001029873	Unc13a	1.56	4.19	0.0108	0.06		NM_015744	Enpp2	0.78	45.24	0.00673	0.04		NM_001008231	Daam2	0.71	103.41	0.000295	0		NM_027995	Paqr7	0.65	43.5	2.41e-05	0		NM_175206	Fbxl22	0.4	1.26	3.45e-05	0
NM_011611	Cd40	1.55	45.8	1.25e-06	0		NM_011919	Ing1	0.78	31.37	0.00732	0.05		NM_153122	Oplah	0.71	111.39	0.000304	0		NM_001159482	Rab34	0.65	22.31	4.64e-05	0		NM_013708	Nr2e3	0.4	1.08	9.25e-05	0
NM_001159900	Hopx	1.55	37.82	4.23e-05	0		NM_025987	Ndufa6	0.78	89.37	0.00736	0.05		NM_019585	Espn	0.71	53.65	0.00033	0		NM_133815	Lbr	0.65	60.25	4.98e-05	0		NM_139306	Acer2	0.4	0.85	0.000457	0.01
NM_001083616	Cacna1d	1.55	34.37	0.000333	0		NM_001080924	Znrf3	0.78	19.76	0.00831	0.05		NM_172441	Shroom2	0.71	39.93	0.00033	0		NM_001081069	Rgs11	0.65	28.74	6.67e-05	0		NM_178676	Entpd3	0.4	0.66	0.0106	0.06
NM_199311	Clec4a1	1.55	139.33	0.00385	0.03		NM_029836	Tspyl2	0.78	27.56	0.00851	0.05		NM_007467	Aplp1	0.71	73.11	0.000355	0		NM_012006	Acot1	0.65	14.98	6.91e-05	0		NM_027181	Pin4	0.4	0.32	0.0106	0.06
NM_173780	Klf8	1.55	1.79	0.018	0.09		NM_025277	Gng10	0.78	43.96	0.00866	0.05		NM_001080929	Cdr2l	0.71	77.84	0.000355	0		NM_025863	Trim59	0.65	19.55	7.97e-05	0		NR_033624	5031434O11Rik	0.4	0.4	0.0114	0.06
NM_016717	Scly	1.54	35.2	1.48e-07	0		NM_010886	Ndufa4	0.78	112.27	0.00868	0.05		NM_144938	C1s	0.71	193.1	0.000385	0.01		NM_026125	Fam132a	0.65	21.86	8.66e-05	0		NM_053099	Setbp1	0.39	2.1	2.27e-06	0
NM_153789	Mylip	1.54	54.95	2.65e-06	0		NM_178757	Irf2bp1	0.78	22.09	0.00869	0.05		NM_013569	Kcnh2	0.71	29.61	0.000388	0.01		NM_001145887	Tiam1	0.65	54	0.000104	0		NM_080453	Mmp28	0.39	1.73	0.000127	0
NM_001083312	Gbp7	1.54	102.56	0.000151	0		NR_037569	1810026B05Rik	0.78	21.44	0.00876	0.05		NM_001114098	1110012J17Rik	0.71	73.42	0.0004	0.01		NM_011897	Spry2	0.65	12.49	0.000129	0		NM_001037719	Btla	0.39	1.1	0.000349	0
NM_026835	Ms4a6d	1.54	242.65	0.000213	0		NM_177568	Plcb2	0.78	51.58	0.00896	0.05		NM_011485	Star	0.71	221	0.000413	0.01		NM_008184	Gstm6	0.65	13.89	0.000145	0		NM_133664	Lad1	0.39	0.41	0.00372	0.03
NM_026505	Bambi	1.54	3.81	0.00931	0.06		NM_001083903	Sbsn	0.78	35.13	0.00904	0.05		NM_172588	Serinc5	0.71	265.86	0.000413	0.01		NM_001097623	Trerf1	0.65	32.96	0.000187	0		NM_001165971	Gm5803	0.39	0.37	0.00442	0.03
NM_176832	Spire1	1.53	40.53	2.14e-07	0		NM_001198985	Tjp2	0.78	130.17	0.00909	0.05		NM_133804	Tmem132a	0.71	31.78	0.000432	0.01		NM_175136	Rnf122	0.65	12.81	0.000193	0		NM_010321	Gnmt	0.39	0.4	0.00607	0.04
NM_173006	Pon3	1.53	60.21	7.25e-07	0		NM_010592	Jund	0.78	82.6	0.00917	0.06		NM_001159520	Pax3	0.71	19.74	0.00046	0.01		NM_026239	Tmem35	0.65	11.32	0.000234	0		NM_033217	Ngfr	0.39	0.59	0.00842	0.05
NM_016846	Rgl1	1.53	142.69	5.83e-06	0		NM_207176	Tes	0.78	80.79	0.00923	0.06		NM_144919	Hdac11	0.71	25.85	0.000465	0.01		NM_027875	Syde1	0.65	10.56	0.000235	0		NM_177102	Tmem91	0.39	0.28	0.0202	0.1
NM_134038	Slc16a6	1.53	69.56	1.99e-05	0		NM_025587	Rps21	0.78	127.28	0.0097	0.06		NM_001114665	Fnbp1l	0.71	42.14	0.000514	0.01		NM_009331	Tcf7	0.65	11.41	0.000266	0		NM_001037740	Fam40b	0.38	17.08	1.42e-18	0
NM_001039185	Ceacam1	1.53	118.95	2.6e-05	0		NM_001177965	Naa10	0.78	24.27	0.0098	0.06		NM_028064	Slc39a4	0.71	29.62	0.000543	0.01		NM_134000	Traf3ip2	0.65	11.17	0.000331	0		NM_023635	Rab27a	0.38	70.23	1.73e-13	0
NM_177630	Ldoc1l	1.53	7.09	0.000807	0.01		NM_207624	Ace	0.78	33.5	0.0103	0.06		NM_009933	Col6a1	0.71	203.81	0.000554	0.01		NM_022881	Rgs18	0.65	19.16	0.00034	0		NM_010496	Id2	0.38	83.08	2.36e-12	0
NM_007574	C1qc	1.53	2645.69	0.00204	0.02		NM_009716	Atf4	0.78	204.95	0.0105	0.06		NM_175386	Lhfp	0.71	27.05	0.00056	0.01		NM_019990	Stard10	0.65	10.22	0.00036	0		NM_030889	Sorcs2	0.38	10.68	1.91e-10	0
NM_018821	Socs6	1.52	47.58	1.33e-06	0		NM_029022	Scrn3	0.78	17.35	0.0112	0.06		NM_001081039	Dock9	0.71	42.16	0.000618	0.01		NM_198014	Slain1	0.65	8.22	0.000499	0.01		NM_139138	Emr4	0.38	63.1	1.07e-06	0
NM_144923	Blvrb	1.52	122.53	1.41e-05	0		NM_028077	1810055G02Rik	0.78	24.43	0.0115	0.06		NM_001079824	Hnrnph3	0.71	15.79	0.000703	0.01		NM_019492	Rgs3	0.65	8.11	0.000649	0.01		NM_007670	Cdkn2b	0.38	1.51	1.7e-06	0
NM_001025577	Maf	1.52	150.69	5.68e-05	0		NM_010590	Jub	0.78	14.88	0.012	0.07		NM_175171	Mast4	0.71	48.14	0.000704	0.01		NM_013509	Eno2	0.65	7.31	0.000661	0.01		NM_001079932	Trim72	0.38	1.67	4.44e-06	0
NM_029803	Ifi27l2a	1.52	100.05	0.000556	0.01		NM_001110254	Zfp945	0.78	14.08	0.0121	0.07		NM_024223	Crip2	0.71	53.85	0.000807	0.01		NM_025329	Tctex1d2	0.65	6.9	0.000759	0.01		NM_182806	Gpr18	0.38	1.6	4.15e-05	0
NM_008320	Irf8	1.52	184.77	0.000689	0.01		NM_027195	Casz1	0.78	18.08	0.0132	0.07		NM_024263	Mxra8	0.71	23.34	0.000852	0.01		NM_008815	Etv4	0.65	23.97	0.000888	0.01		NM_010388	H2-DMb2	0.38	13.67	4.86e-05	0
NM_001113326	Msr1	1.52	778.26	0.00245	0.02		NM_001034851	Fam134b	0.78	80.1	0.0132	0.07		NM_001033780	I830077J02Rik	0.71	16.16	0.000856	0.01		NM_026993	Ddah1	0.65	10.53	0.000918	0.01		NM_012009	Sh2d1b1	0.38	15.74	0.000174	0
NM_011338	Ccl9	1.52	1265.84	0.00264	0.02		NM_007912	Egfr	0.78	27.6	0.0135	0.07		NM_008681	Ndrg1	0.71	181.36	0.00086	0.01		NM_146248	Cchcr1	0.65	8.75	0.00105	0.01		NM_011889	Sept3	0.38	2.64	0.0011	0.01
NM_010598	Kcnab2	1.51	146.14	1.54e-05	0		NM_025693	Tmem41a	0.78	14.26	0.014	0.07		NM_181410	Gtf2h3	0.71	15.67	0.000872	0.01		NM_009208	Slc4a3	0.65	8.7	0.00114	0.01		NM_007445	Amh	0.38	0.53	0.00134	0.01
NR_003568	Gpr137b-ps	1.51	32.1	4.9e-05	0		NM_177462	Zmym6	0.78	18.38	0.0147	0.08		NM_133236	Glcci1	0.71	21.48	0.000894	0.01		NM_007557	Bmp7	0.65	6.39	0.0012	0.01		NM_001099217	Ly6c2	0.38	3.89	0.00166	0.02
NM_008039	Fpr2	1.51	24.48	0.0071	0.05		NM_028596	Fbrsl1	0.78	22.9	0.0148	0.08		NM_001159569	Meis2	0.71	18.88	0.000918	0.01		NM_001045530	Ccnjl	0.65	5.49	0.0012	0.01		NM_001037801	Cd6	0.38	0.39	0.00246	0.02
NM_001102468	Calml4	1.51	35.65	0.0103	0.06		NM_173037	Tmco7	0.78	14.28	0.0155	0.08		NM_001033481	Gm98	0.71	291.51	0.000928	0.01		NM_028295	Pdia5	0.65	13.61	0.00121	0.01		NR_027923	C630043F03Rik	0.38	0.5	0.0031	0.02
NM_001146120	Psap	1.51	9469.96	0.0142	0.07		NM_008957	Ptch1	0.78	17.99	0.0159	0.08		NM_001001333	Hexdc	0.71	16.62	0.000929	0.01		NM_133918	Emilin1	0.65	182.55	0.00123	0.01		NM_001033489	Rnf207	0.38	0.6	0.00631	0.04
NM_021351	Cryba4	1.51	2.08	0.0228	0.1		NM_010363	Gstz1	0.78	14.55	0.0161	0.08		NM_009154	Sema5a	0.71	139.8	0.000933	0.01		NM_001168276	Zfp647	0.65	5.42	0.00124	0.01		NM_001190978	Kif17	0.38	0.41	0.0071	0.05
NM_001013366	Wdr91	1.5	51.36	3.06e-06	0		NM_172921	Fam55d	0.78	12.35	0.0163	0.08		NM_009153	Sema3b	0.71	16.74	0.000972	0.01		NM_011224	Pygm	0.65	6.6	0.00186	0.02		NM_007549	Blk	0.38	0.33	0.00824	0.05
NM_001002268	Gpr126	1.5	28.19	6.37e-05	0		NM_001081009	Parp8	0.78	24.72	0.0169	0.08		NM_009841	Cd14	0.71	309.09	0.000978	0.01		NM_025856	1700029G01Rik	0.65	5.63	0.00186	0.02		NM_080467	Atp6v0a4	0.38	0.43	0.00849	0.05
NM_027817	Grap	1.5	12.95	0.000277	0		NM_019922	Crtap	0.78	73.04	0.0172	0.09		NM_139228	Rhbdl3	0.71	18.8	0.00101	0.01		NM_027081	Fam116b	0.65	5.18	0.00206	0.02		NM_021302	Stk32c	0.38	0.61	0.009	0.05
NM_001024619	Tsku	1.5	15.78	0.0014	0.01		NM_001083912	Plekhg2	0.78	24.51	0.0173	0.09		NM_138744	Ssx2ip	0.71	13.62	0.00108	0.01		NM_025958	Cand2	0.65	6.74	0.0024	0.02		NM_019833	Fam69b	0.38	0.36	0.0109	0.06
NM_198092	Usp2	1.5	6.65	0.00378	0.03		NM_001030307	Dkc1	0.78	20.56	0.0173	0.09		NM_011639	Trip6	0.71	20	0.00108	0.01		NM_026672	Gstm7	0.65	5.21	0.00271	0.02		NM_009854	Cd7	0.38	0.58	0.0119	0.07
NM_007969	Expi	1.5	2.05	0.0134	0.07		NM_024186	Ssbp2	0.78	13.76	0.0174	0.09		NM_009344	Phlda1	0.71	15.09	0.00111	0.01		NM_020510	Fzd2	0.65	6.34	0.00289	0.02		NM_001081115	Nccrp1	0.38	0.33	0.0185	0.09
NM_008695	Nid2	1.5	10.34	0.0195	0.09		NM_175403	Mlec	0.78	290.86	0.018	0.09		NM_001008533	Adora1	0.71	19.14	0.00111	0.01		NR_038184	C430049B03Rik	0.65	4.18	0.00415	0.03		NM_026985	1810033B17Rik	0.37	125.34	1.59e-14	0
NM_145839	Rasgef1b	1.49	38.3	4.26e-05	0		NM_001033172	Rab11fip2	0.78	19.74	0.0187	0.09		NM_134065	Epdr1	0.71	16.09	0.00111	0.01		NM_022027	Syne1	0.65	26.91	0.00576	0.04		NM_022026	Aqp9	0.37	26.01	7.26e-11	0
NM_146001	Hip1	1.49	243.93	9.28e-05	0		NM_009706	Arhgap5	0.78	43.82	0.0192	0.09		NM_001033348	Ralgapa2	0.71	51.15	0.00118	0.01		NM_025290	Rsph1	0.65	3.03	0.00601	0.04		NM_146162	Tmem119	0.37	23.04	4.27e-10	0
NM_172477	Dennd2a	1.49	57.01	0.000337	0		NM_010751	Mxd1	0.78	26.11	0.0199	0.09		NM_011521	Sdc4	0.71	335.08	0.00121	0.01		NM_183014	Zfp184	0.65	2.74	0.00842	0.05		NM_025359	Tspan13	0.37	12.11	6.2e-10	0
NM_010658	Mafb	1.49	372.31	0.000342	0		NM_028127	Frmd6	0.78	16.16	0.021	0.1		NM_010234	Fos	0.71	144.71	0.00122	0.01		NM_053250	Crip3	0.65	2.96	0.00925	0.06		NM_176965	Efcab5	0.37	1.6	8.34e-06	0
NM_001033284	BC026585	1.49	11.15	0.000378	0.01		NM_153078	Ehbp1	0.78	12.05	0.0217	0.1		NM_001162375	Fam73a	0.71	14.06	0.00136	0.01		NM_001029836	Npnt	0.65	2.65	0.00971	0.06		NM_001160307	Serpinb10-ps	0.37	26.48	8.85e-05	0
NM_011520	Sdc3	1.49	1869.02	0.00193	0.02		NM_197985	Adipor2	0.78	277.08	0.022	0.1		NM_011374	St8sia1	0.71	18.52	0.0014	0.01		NM_001085515	AI464131	0.65	3.11	0.0107	0.06		NM_017379	Tuba8	0.37	1.11	0.000126	0
NM_001111304	Tbc1d9	1.49	72.96	0.00422	0.03		NM_001081221	Ercc6	0.78	15.15	0.0225	0.1		NM_010664	Krt18	0.71	306.47	0.00144	0.01		NR_027934	Sgsm1	0.65	3.52	0.0113	0.06		NM_173036	Gpr97	0.37	0.88	0.000134	0
NM_001080926	Lrp8	1.49	7.16	0.0122	0.07		NM_001044747	Zfp68	0.77	41.14	0.00075	0.01		NM_016974	Dbp	0.71	22.77	0.00147	0.01		NR_030484	Mir703	0.65	4.28	0.0119	0.07		NM_009400	Tnfrsf18	0.37	1.69	0.000452	0.01
NM_001161790	Mefv	1.49	17.25	0.0145	0.08		NM_175009	Eny2	0.77	43.29	0.0014	0.01		NM_176846	Exph5	0.71	18.32	0.0015	0.01		NM_178630	Agbl3	0.65	3.16	0.012	0.07		NM_009137	Ccl22	0.37	3.18	0.00232	0.02
NM_012037	Vat1	1.48	321.22	8.28e-05	0		NM_153594	Pcmtd2	0.77	47.05	0.0015	0.01		NM_008721	Npdc1	0.71	16.67	0.00164	0.02		NM_019686	Cib2	0.65	4.2	0.0122	0.07		NM_001001488	Atp8b1	0.37	0.3	0.00806	0.05
NM_001039552	2210404J11Rik	1.48	13.33	0.000598	0.01		NM_010687	Large	0.77	27.88	0.00181	0.02		NM_175266	Epm2aip1	0.71	33.35	0.00165	0.02		NM_001163749	Camsap3	0.65	3.16	0.0149	0.08		NM_001081166	Phf21b	0.37	0.5	0.00809	0.05
NM_013888	Dnajc12	1.48	6.64	0.00194	0.02		NM_011739	Ywhaq	0.77	45.51	0.00186	0.02		NM_144920	Plekha5	0.71	12.48	0.00174	0.02		NM_153679	Cpt1c	0.65	2.92	0.0151	0.08		NR_045195	A830082K12Rik	0.37	0.29	0.0126	0.07
NM_172770	Ttc12	1.48	8.38	0.00369	0.03		NM_008675	Nbl1	0.77	42.78	0.00209	0.02		NM_008606	Mmp11	0.71	20.03	0.00185	0.02		NM_027419	2810408A11Rik	0.65	4.35	0.0151	0.08		NM_010654	Klrd1	0.37	0.69	0.0151	0.08
NM_001038637	Gng2	1.48	74.6	0.00375	0.03		NM_008983	Ptprk	0.77	49.57	0.0023	0.02		NM_001114311	Stox2	0.71	13.45	0.00197	0.02		NM_144862	Lims2	0.65	3.26	0.0159	0.08		NM_080448	Srgap3	0.36	10.49	3.21e-18	0
NM_013875	Pde7b	1.48	9.55	0.00627	0.04		NM_001177572	Slc25a13	0.77	35.9	0.00237	0.02		NM_008113	Arhgdig	0.71	21.17	0.00199	0.02		NM_018826	Irx5	0.65	1.71	0.0164	0.08		NM_022415	Ptges	0.36	17.62	5.62e-13	0
NM_021440	BC100451	1.48	2.74	0.0221	0.1		NM_146155	Ahdc1	0.77	32.14	0.0026	0.02		NM_001081072	Slc27a6	0.71	15.14	0.002	0.02		NM_027587	Micalcl	0.65	3.27	0.017	0.08		NM_025429	Serpinb1a	0.36	38.58	7.17e-12	0
NM_010062	Dnase2a	1.47	158.24	3.22e-05	0		NM_026825	Lrrc16a	0.77	40.8	0.00275	0.02		NM_010143	Ephb3	0.71	12.01	0.00247	0.02		NM_207202	Ccdc120	0.65	2.37	0.0192	0.09		NM_013529	Gfpt2	0.36	9.06	1.28e-09	0
NM_019821	Gltp	1.47	247.07	6.63e-05	0		NM_001004143	Usp22	0.77	111.04	0.00297	0.02		NR_015463	9430008C03Rik	0.71	9.64	0.00274	0.02		NM_008783	Pbx1	0.64	50.08	1.72e-07	0		NM_008968	Ptgis	0.36	254.09	1.03e-08	0
NM_001160261	Fam78b	1.47	27.28	0.000181	0		NM_001122850	Pard3	0.77	26.94	0.00299	0.02		NM_013492	Clu	0.71	496.06	0.00276	0.02		NM_011050	Pdcd4	0.64	70.14	4.29e-07	0		NM_001039543	Mlf1	0.36	1.89	1.07e-06	0
NM_028189	B3gnt3	1.47	14.44	0.000251	0		NM_007625	Cbx4	0.77	34.24	0.00313	0.02		NM_001034862	Erich1	0.71	10.5	0.00294	0.02		NM_138310	Apobr	0.64	157.88	7.44e-07	0		NM_001039647	Gbp11	0.36	1.45	9.35e-06	0
NM_145823	Pitpnc1	1.47	114.28	0.000319	0		NM_023472	Ankra2	0.77	22.85	0.00315	0.02		NM_001202445	Mapk8ip1	0.71	12.47	0.00301	0.02		NM_139051	Nr5a1	0.64	39.21	7.56e-07	0		NM_205823	Tlr12	0.36	6.57	3.3e-05	0
NR_027984	2810025M15Rik	1.47	15.14	0.00051	0.01		NM_080855	Zcchc14	0.77	27.96	0.00323	0.03		NM_026122	Hmgn3	0.71	10.92	0.00302	0.02		NM_027582	Akr1cl	0.64	42.9	1.32e-06	0		NM_011988	Slc27a3	0.36	1.5	7.46e-05	0
NM_028657	F630110N24Rik	1.47	32.06	0.000559	0.01		NM_011297	Rps24	0.77	119.56	0.00323	0.03		NM_008135	Slc6a9	0.71	11.49	0.00316	0.02		NM_009142	Cx3cl1	0.64	28.5	1.37e-06	0		NM_026820	Ifitm1	0.36	5.99	9.32e-05	0
NM_139269	Pla2g16	1.46	41.94	9.38e-06	0		NM_026660	Mfsd10	0.77	45.47	0.0033	0.03		NM_001013381	Rsad1	0.71	10.47	0.00328	0.03		NM_027241	Polr3gl	0.64	24.58	2.29e-06	0		NM_001025246	Trp53i11	0.36	1.4	0.000343	0
NM_024270	Stard3nl	1.46	48.95	1.31e-05	0		NM_176919	Ppm1h	0.77	59.47	0.00343	0.03		NM_007568	Btc	0.71	10.47	0.0033	0.03		NM_172525	Arhgap29	0.64	96.64	3e-06	0		NM_022422	Gng13	0.36	0.65	0.000386	0.01
NM_133211	Tlr7	1.46	138.17	0.000148	0		NM_029934	Mboat7	0.77	90.82	0.00355	0.03		NM_019732	Runx3	0.71	34.02	0.00364	0.03		NM_001166644	Zfp651	0.64	20.68	8.7e-06	0		NM_175092	Rhof	0.36	1.36	0.000566	0.01
NM_013612	Slc11a1	1.46	382.97	0.000282	0		NM_001081260	Tnks1bp1	0.77	146.34	0.00357	0.03		NM_024479	Wbscr27	0.71	14.66	0.00446	0.03		NM_008086	Gas1	0.64	50.01	1.02e-05	0		NM_144532	Cabp4	0.36	0.48	0.00116	0.01
NM_023794	Etv5	1.46	73.52	0.000381	0.01		NM_008722	Npm1	0.77	141.81	0.00369	0.03		NM_201352	Gdpd5	0.71	15.05	0.00481	0.03		NM_009701	Aqp5	0.64	115.5	2.04e-05	0		NM_178899	Hepacam2	0.36	1.39	0.00161	0.01
NM_146069	Lrrc33	1.46	285.27	0.000766	0.01		NM_001004468	Tacc2	0.77	84.01	0.00374	0.03		NM_013456	Actn3	0.71	8.19	0.00499	0.04		NM_031176	Tnxb	0.64	26.04	3.15e-05	0		NM_011798	Xcr1	0.36	0.46	0.00214	0.02
NM_133914	Rasa4	1.46	66.7	0.00113	0.01		NM_001037711	Cgn	0.77	38.52	0.0038	0.03		NM_013851	Abca8b	0.71	7.36	0.00514	0.04		NM_009519	Wnt11	0.64	18.3	3.59e-05	0		NM_010553	Il18rap	0.36	2.57	0.00264	0.02
NM_173047	Cbr3	1.46	10.15	0.00191	0.02		NM_021328	Bin3	0.77	80.17	0.00421	0.03		NM_011173	Pros1	0.71	166.38	0.00529	0.04		NM_001193660	Cldn12	0.64	15.12	3.69e-05	0		NM_178381	Ano9	0.36	0.38	0.00405	0.03
NM_027810	Bbs7	1.46	6.07	0.00606	0.04		NM_001142918	Tcf7l2	0.77	27.28	0.00432	0.03		NM_028096	2010300C02Rik	0.71	7.62	0.0056	0.04		NM_001081109	Lmtk2	0.64	28.81	4.7e-05	0		NM_001081984	Popdc2	0.36	0.31	0.00879	0.05
NM_172507	Sh3bgrl2	1.46	5.28	0.00661	0.04		NM_013571	Ksr1	0.77	21.55	0.00439	0.03		NM_054044	Gpr124	0.71	10.96	0.00584	0.04		NM_030714	Dtx3	0.64	16.45	7.7e-05	0		NM_173004	Cntn4	0.36	0.31	0.0108	0.06
NM_009777	C1qb	1.46	3562.02	0.00775	0.05		NM_016957	Hmgn2	0.77	24.37	0.00445	0.03		NM_026988	Ptms	0.71	201.4	0.00607	0.04		NM_028882	Sema3d	0.64	12.59	0.000194	0		NM_172050	Cd300e	0.36	0.56	0.011	0.06
NM_013867	Bcar3	1.45	42.94	5.57e-06	0		NM_028523	Dcbld2	0.77	30.33	0.00493	0.03		NM_008252	Hmgb2	0.71	9.7	0.00618	0.04		NM_010578	Itgb1	0.64	904.1	0.000206	0		NM_130905	Cd209e	0.36	0.27	0.0123	0.07
NM_001177833	Smox	1.45	39.59	0.000117	0		NM_001033600	Acsl4	0.77	193.32	0.00507	0.04		NM_028070	Alkbh4	0.71	6.8	0.00649	0.04		NM_001135172	C1qtnf7	0.64	9.79	0.000208	0		NM_008405	Itgb2l	0.36	0.26	0.0166	0.08
NM_007403	Adam8	1.45	304.96	0.00151	0.01		NM_009097	Rps6ka1	0.77	170.46	0.00515	0.04		NM_001161851	Fbxo44	0.71	9.27	0.00671	0.04		NM_133922	Krba1	0.64	9.09	0.000209	0		NR_028541	Snord65	0.36	0.22	0.0174	0.09
NM_001170935	BC005764	1.45	14.61	0.00175	0.02		NM_026192	Calcoco1	0.77	189.77	0.00519	0.04		NM_001034964	Sorbs1	0.71	10.49	0.00679	0.04		NM_174849	Agbl5	0.64	12.26	0.00021	0		NR_033355	5430416O09Rik	0.36	0.23	0.0181	0.09
NM_001166493	Rasgrp3	1.45	22.53	0.00572	0.04		NM_197943	Sgsm2	0.77	24.65	0.00525	0.04		NM_145466	A2ld1	0.71	8.75	0.00766	0.05		NM_001110843	Cacna2d1	0.64	9.68	0.000332	0		NM_007936	Epha4	0.35	8.33	2.32e-13	0
NM_010657	Hivep3	1.45	20.23	0.00997	0.06		NM_009207	Slc4a2	0.77	106.39	0.00565	0.04		NM_033073	Krt7	0.71	7.45	0.00805	0.05		NM_001004176	Maml3	0.64	8.82	0.000346	0		NM_001163009	Tnik	0.35	6.62	8.96e-12	0
NM_001163161	Clec4d	1.45	239.88	0.012	0.07		NM_011504	Stxbp3a	0.77	64.02	0.00573	0.04		NR_045053	2610307P16Rik	0.71	6.12	0.00877	0.05		NM_146182	Klc3	0.64	6.7	0.000431	0.01		NM_009463	Ucp1	0.35	10.94	2.88e-11	0
NM_019777	Ikbke	1.44	116.08	5.14e-05	0		NM_181444	Gprc5a	0.77	28.92	0.0059	0.04		NM_152813	Plcd3	0.71	10.68	0.0088	0.05		NR_027967	Hhatl	0.64	8.95	0.000494	0.01		NM_011410	Slfn4	0.35	20.87	1.52e-09	0
NM_001146348	Eng	1.44	89.39	5.25e-05	0		NM_001159519	Pfas	0.77	26.39	0.0059	0.04		NM_198625	Mtss1l	0.71	6.27	0.00931	0.06		NM_001038642	Ets1	0.64	11.33	0.000602	0.01		NM_138650	Dgkg	0.35	3.91	1.9e-07	0
NM_007387	Acp2	1.44	217.74	6.94e-05	0		NM_145930	AW549877	0.77	67.93	0.00662	0.04		NM_080849	Nek8	0.71	6.87	0.0108	0.06		NM_147218	Abca6	0.64	8.89	0.000751	0.01		NM_001033217	Prickle1	0.35	1.62	2.19e-07	0
NM_001114332	Slc16a10	1.44	60.51	0.000124	0		NM_030165	Csgalnact2	0.77	61.28	0.00669	0.04		NM_008908	Ppic	0.71	8.32	0.0109	0.06		NM_181820	Tmc4	0.64	6.62	0.000989	0.01		NM_001190310	Clec4b1	0.35	7.35	7.72e-05	0
NM_027711	Iqgap2	1.44	174.67	0.000732	0.01		NM_025735	Map1lc3a	0.77	25.08	0.00672	0.04		NM_146027	Scrn2	0.71	7.44	0.0109	0.06		NM_153546	Mboat1	0.64	11.88	0.00101	0.01		NM_001024703	Mctp2	0.35	2.84	9.13e-05	0
NM_001206390	Hk3	1.44	127.68	0.000759	0.01		NM_001166173	Dmkn	0.77	83.41	0.0076	0.05		NM_027952	1700008I05Rik	0.71	4.74	0.0115	0.06		NM_145974	N4bp3	0.64	11.1	0.00103	0.01		NM_008506	Mycl1	0.35	0.84	0.00101	0.01
NM_033374	Dock2	1.44	371.17	0.000848	0.01		NM_001037136	Agap1	0.77	133.69	0.0082	0.05		NM_001163215	Fgfr3	0.71	5.32	0.0129	0.07		NM_001201378	Ccdc136	0.64	6.61	0.00103	0.01		NM_130903	Cd209c	0.35	0.58	0.00648	0.04
NM_007420	Adrb2	1.44	10.78	0.00117	0.01		NM_198612	Gxylt2	0.77	20.67	0.00821	0.05		NM_008709	Mycn	0.71	6.94	0.0134	0.07		NM_027294	Cmtm8	0.64	5.21	0.00114	0.01		NM_007799	Ctse	0.34	4.71	3.99e-10	0
NM_145134	Spsb4	1.44	3.5	0.022	0.1		NM_011055	Pde3b	0.77	59.13	0.00836	0.05		NM_008819	Pemt	0.71	4.66	0.015	0.08		NM_010109	Efna5	0.64	4.72	0.00142	0.01		NM_007556	Bmp6	0.34	4.57	1.25e-08	0
NM_008813	Enpp1	1.43	54.62	4.71e-05	0		NM_028705	Herc3	0.77	20.41	0.00874	0.05		NM_144799	Lmcd1	0.71	4.01	0.0177	0.09		NM_053145	Pcdhb20	0.64	5.22	0.00152	0.01		NM_028918	Ttc25	0.34	5.27	1.99e-07	0
NM_133721	Itga9	1.43	131.02	0.000123	0		NM_016811	Dgka	0.77	21.58	0.00968	0.06		NM_173008	A430110N23Rik	0.71	5.59	0.0188	0.09		NR_038073	Snhg4	0.64	4.43	0.00161	0.01		NM_008607	Mmp13	0.34	7.81	5.03e-07	0
NM_172468	Snx30	1.43	53.07	0.000315	0		NM_178281	Trim39	0.77	16.85	0.0098	0.06		NM_153392	Ttc39a	0.71	3.89	0.0211	0.1		NM_001001982	A430105I19Rik	0.64	9.76	0.00166	0.02		NM_008361	Il1b	0.34	14.74	1.87e-06	0
NM_001146708	Fas	1.43	15.25	0.000461	0.01		NM_178045	Rassf4	0.77	296.2	0.0101	0.06		NM_009179	St3gal2	0.7	62.67	2.4e-05	0		NM_145508	Dyrk3	0.64	3.24	0.00234	0.02		NM_175478	Lrfn3	0.34	1.8	4.15e-05	0
NM_001162999	Fnip2	1.43	83.72	0.00091	0.01		NM_145147	Gtpbp6	0.77	18.49	0.0104	0.06		NM_001081155	Rap1gap	0.7	42.16	2.41e-05	0		NM_133775	Il33	0.64	4.99	0.00296	0.02		NM_027918	1300017J02Rik	0.34	0.74	0.000221	0
NM_001003955	Rab11fip5	1.43	374.28	0.000953	0.01		NM_145612	Zfp810	0.77	17.71	0.0105	0.06		NM_145434	Nr1d1	0.7	40.75	2.47e-05	0		NM_028493	Rhobtb3	0.64	4.88	0.00332	0.03		NM_010959	Oit3	0.34	1.11	0.000519	0.01
NM_010864	Myo5a	1.43	209.11	0.00125	0.01		NM_009963	Cry2	0.77	17.53	0.0106	0.06		NM_199449	Zhx2	0.7	38.44	2.8e-05	0		NM_007732	Col17a1	0.64	4.86	0.00368	0.03		NM_026301	Rnf125	0.34	0.44	0.00108	0.01
NM_001163394	Evl	1.43	119.89	0.0013	0.01		NM_010924	Nnmt	0.77	21.45	0.0108	0.06		NM_008047	Fstl1	0.7	49.99	2.84e-05	0		NM_146061	Prr5	0.64	4.84	0.00393	0.03		NM_001082547	Gm5483	0.34	0.44	0.00782	0.05
NM_020257	Clec2i	1.43	8.19	0.00704	0.05		NM_001164717	Sh3pxd2a	0.77	114.59	0.0111	0.06		NM_033325	Loxl2	0.7	41.23	3.94e-05	0		NM_027221	Krtcap3	0.64	3.29	0.00417	0.03		NM_007560	Bmpr1b	0.34	0.27	0.00892	0.05
NM_010738	Ly6a	1.43	26.5	0.0167	0.08		NM_177186	Slc35e2	0.77	16.02	0.0112	0.06		NM_010831	Sik1	0.7	47.21	4.33e-05	0		NM_030716	Kcnip2	0.64	4.3	0.00466	0.03		NM_019779	Cyp11a1	0.34	0.37	0.0223	0.1
NM_001198787	Aatk	1.42	25.47	0.000154	0		NM_001081064	Pdzd2	0.77	87.4	0.0114	0.06		NM_026439	Ccdc80	0.7	42.09	4.62e-05	0		NM_027469	Gfod2	0.64	3.45	0.00525	0.04		NM_008230	Hdc	0.33	49.15	2.95e-20	0
NM_198626	AI480653	1.42	26.34	0.000274	0		NM_134086	Slc38a1	0.77	207.78	0.0114	0.06		NM_133187	Fam198b	0.7	37.95	4.82e-05	0		NM_148946	Slc8a2	0.64	3.47	0.00629	0.04		NM_033078	Klrk1	0.33	3.4	7.78e-08	0
NM_172742	Mtmr10	1.42	31.17	0.000442	0.01		NR_040721	Snhg5	0.77	22.01	0.0117	0.07		NM_001024604	Ankrd28	0.7	52.21	4.94e-05	0		NM_010768	Matk	0.64	8.73	0.00669	0.04		NM_001037909	C130026I21Rik	0.33	4.57	2.5e-07	0
NM_029688	Srxn1	1.42	79.39	0.000908	0.01		NM_009502	Vcl	0.77	225.7	0.012	0.07		NM_007929	Emp2	0.7	81.45	5.39e-05	0		NM_028484	1700037C18Rik	0.64	2.64	0.00686	0.04		NM_001037539	Prok2	0.33	0.96	1.64e-06	0
NM_146186	Wdr62	1.42	18.16	0.0013	0.01		NM_134012	Mbtd1	0.77	31.34	0.012	0.07		NM_010795	Mgat3	0.7	98.04	5.93e-05	0		NM_001200041	Gm1078	0.64	2.94	0.00693	0.04		NM_008206	H2-Oa	0.33	3.39	2.69e-06	0
NM_001145834	Ralgds	1.42	33.4	0.00136	0.01		NM_001113562	Cutc	0.77	13.24	0.0125	0.07		NM_001193271	Meis1	0.7	29.16	5.95e-05	0		NR_033520	Tmem181b-ps	0.64	3.18	0.00795	0.05		NM_010019	Dapk2	0.33	1.37	1.45e-05	0
NM_009779	C3ar1	1.42	557.75	0.00364	0.03		NM_016661	Ahcy	0.77	19.86	0.0126	0.07		NM_030704	Hspb8	0.7	97.56	5.98e-05	0		NM_010305	Gnai1	0.64	2.93	0.00899	0.05		NM_133809	Kmo	0.33	4.69	5.3e-05	0
NM_001110276	Itsn1	1.42	271.59	0.00558	0.04		NM_198305	Klhl17	0.77	15.26	0.0126	0.07		NM_138682	Lrrc4	0.7	29.36	6.12e-05	0		NM_009359	Tex9	0.64	2.31	0.0092	0.06		NM_001177600	Adam23	0.33	1.68	0.00186	0.02
NM_001043322	Fmn1	1.42	20.58	0.00659	0.04		NM_001083922	Wbp1	0.77	33.38	0.0134	0.07		NM_027106	Avpi1	0.7	40.7	6.39e-05	0		NM_029823	Arxes2	0.64	3.24	0.00926	0.06		NM_175688	A530099J19Rik	0.33	0.43	0.0052	0.04
NR_027897	0610012G03Rik	1.41	27.84	0.00013	0		NM_026741	Zfp579	0.77	16.91	0.0135	0.07		NM_001166454	Pls3	0.7	52.04	6.98e-05	0		NM_144935	BC018242	0.64	5.01	0.0104	0.06		NM_001029838	Pknox2	0.33	0.22	0.0195	0.09
NM_139197	Gbgt1	1.41	22.94	0.000147	0		NM_172560	Cntrob	0.77	14.64	0.0135	0.07		NM_013465	Ahsg	0.7	42.29	7.01e-05	0		NM_001243021	Zfp939	0.64	2.23	0.011	0.06		NM_013811	Dnahc8	0.33	0.19	0.0199	0.1
NM_010554	Il1a	1.41	21.64	0.000808	0.01		NM_023143	C1ra	0.77	79.22	0.0139	0.07		NM_020606	Parva	0.7	82.48	7.2e-05	0		NM_025637	Rwdd3	0.64	1.94	0.0128	0.07		NM_025730	Lrrk2	0.32	47	1.34e-19	0
NM_008795	Cdk18	1.41	14.75	0.00142	0.01		NM_001033606	Acsl3	0.77	12.33	0.0143	0.08		NM_008525	Alad	0.7	55.4	7.31e-05	0		NM_001034895	Zfr2	0.64	2.39	0.0134	0.07		NM_001109991	Col18a1	0.32	7.07	7.23e-13	0
NM_031999	Gpr137b	1.41	19.86	0.00216	0.02		NM_001146689	Ezh2	0.77	27.38	0.0159	0.08		NM_153128	Klhl12	0.7	25.87	7.97e-05	0		NM_011950	Mapk13	0.64	3.56	0.0139	0.07		NM_010780	Cma1	0.32	18.91	2.19e-07	0
NM_001204910	AI607873	1.41	229.79	0.00235	0.02		NR_015556	2610035D17Rik	0.77	12.06	0.0161	0.08		NM_198862	Nlgn2	0.7	28.19	8.83e-05	0		NM_028263	Fgfbp3	0.64	2.17	0.0142	0.07		NM_153788	Acap1	0.32	2.1	2.73e-06	0
NM_001163029	Cd97	1.41	806.4	0.00308	0.02		NM_008598	Mgmt	0.77	13.16	0.0164	0.08		NM_023755	Tfcp2l1	0.7	52.11	9e-05	0		NM_025886	Rassf7	0.64	4.53	0.0162	0.08		NM_001030289	Mmp27	0.32	3.09	8.13e-06	0
NM_173870	Mgat4a	1.41	64.72	0.00399	0.03		NM_001081185	Flnc	0.77	68.35	0.0167	0.08		NM_145356	Zbtb7c	0.7	58.08	9.17e-05	0		NM_011447	Sox8	0.64	2.26	0.0178	0.09		NM_026384	Dgat2	0.32	1.98	0.000133	0
NM_001037859	Csf1r	1.41	2361.34	0.0114	0.06		NM_026116	Bbs2	0.77	11.88	0.0171	0.09		NM_177606	Plekhh2	0.7	42.58	9.32e-05	0		NM_024291	Ky	0.64	1.59	0.0198	0.09		NM_008090	Gata2	0.32	0.8	0.000341	0
NM_009845	Cd22	1.41	13.73	0.0217	0.1		NM_008776	Pafah1b3	0.77	21.52	0.0172	0.09		NM_138313	Bmf	0.7	44.11	9.51e-05	0		NM_175452	Gjc2	0.64	1.71	0.0199	0.1		NM_001168512	Ffar2	0.32	1.25	0.00124	0.01
NM_008486	Anpep	1.4	201.49	0.000281	0		NM_013832	Rasal1	0.77	12.03	0.0179	0.09		NM_001168679	Tspan8	0.7	128.64	9.67e-05	0		NM_007809	Cyp17a1	0.64	2.44	0.0217	0.1		NM_172948	Mgat5b	0.32	0.26	0.00876	0.05
NM_001003815	Epb4.1l1	1.4	210.65	0.000583	0.01		NM_001162977	Megf6	0.77	14.96	0.0196	0.09		NM_001163721	1190007F08Rik	0.7	56	9.91e-05	0		NM_007570	Btg2	0.63	88.89	4.58e-07	0		NM_026862	Cd177	0.31	17.21	2.06e-21	0
NM_001081177	Kif13b	1.4	66.2	0.000758	0.01		NM_207204	Ninl	0.77	13.58	0.0197	0.09		NM_177092	Msrb3	0.7	25.25	0.0001	0		NM_027450	Glipr2	0.63	42.7	4.59e-07	0		NM_010494	Icam2	0.31	116.67	7.01e-20	0
NM_172659	Slc2a6	1.4	84.38	0.000774	0.01		NM_009516	Wee1	0.77	13.97	0.0198	0.09		NM_177303	Lrrn4	0.7	61.15	0.000105	0		NM_009758	Bmpr1a	0.63	56.11	9.78e-07	0		NM_011979	Vnn3	0.31	12.66	4.17e-11	0
NM_001037722	Adam15	1.4	456.81	0.00109	0.01		NM_001127351	Sirt3	0.77	10.44	0.0203	0.1		NM_021439	Chst11	0.7	57.69	0.000108	0		NM_001042607	Ryk	0.63	36.79	1.55e-06	0		NM_153393	Col23a1	0.31	0.81	8.7e-05	0
NM_001146059	Als2cl	1.4	13.96	0.00193	0.02		NM_001009951	BC088983	0.77	8.43	0.0217	0.1		NM_001168318	Scara5	0.7	25.86	0.000116	0		NM_138683	Rspo1	0.63	32.49	2.34e-06	0		NM_016911	Srpx	0.31	0.45	0.00163	0.01
NM_007945	Eps8	1.4	183.77	0.00199	0.02		NM_133724	Cno	0.77	8.67	0.0218	0.1		NM_001083320	Magi1	0.7	27.35	0.000117	0		NM_008773	P2ry2	0.63	34.89	2.62e-06	0		NM_001085513	Fam131c	0.31	0.3	0.00989	0.06
NM_028964	Snx29	1.4	12.5	0.00366	0.03		NM_172528	Lrrc1	0.76	44.25	0.000773	0.01		NM_010357	Gsta4	0.7	44.93	0.000123	0		NM_026931	1810011O10Rik	0.63	18.66	2.91e-06	0		NM_183000	Accn3	0.31	0.21	0.0123	0.07
NM_025378	Ifitm3	1.4	678.93	0.0039	0.03		NM_145605	Klhdc4	0.76	32.44	0.000808	0.01		NM_001081116	Arhgef17	0.7	96.56	0.000133	0		NM_177739	Zfp507	0.63	17.54	3.51e-06	0		NM_008671	Nap1l2	0.31	0.24	0.0187	0.09
NM_177366	Gpr157	1.4	12.99	0.00611	0.04		NM_001177985	Zmym3	0.76	48.22	0.000866	0.01		NM_001044741	Cacnb3	0.7	110.29	0.000133	0		NM_001136235	Kctd14	0.63	258.2	4.61e-06	0		NM_021551	Slc22a17	0.3	7.79	3.91e-15	0
NM_011638	Tfrc	1.4	82.2	0.0201	0.1		NM_177340	Synpo	0.76	40.5	0.000922	0.01		NM_027225	Cobll1	0.7	27.44	0.000136	0		NM_052991	Fxyd1	0.63	17.17	2.51e-05	0		NM_021422	Dnaja4	0.3	2.13	2.75e-07	0
NM_029394	Snx24	1.39	33.13	5.35e-05	0		NM_146169	Paip2b	0.76	32.9	0.000951	0.01		NM_021308	Piwil2	0.7	25.63	0.000138	0		NM_145575	Cald1	0.63	358.35	2.62e-05	0		NM_175692	Snhg11	0.3	0.93	1.6e-06	0
NM_175675	4930471M23Rik	1.39	100.54	0.000312	0		NM_009343	Phf1	0.76	50.28	0.00114	0.01		NM_015732	Axin2	0.7	29.93	0.000138	0		NM_030724	Uck2	0.63	24.15	3.93e-05	0		NM_001030296	Prr7	0.3	0.74	4.17e-05	0
NM_007534	Bcl2a1b	1.39	207.77	0.000678	0.01		NM_172911	D8Ertd82e	0.76	40.26	0.00122	0.01		NM_145478	Pim3	0.7	42.51	0.000149	0		NM_010564	Inha	0.63	20.54	4.37e-05	0		NM_145152	Lrrc3	0.3	1.84	0.000297	0
NM_009906	Tpp1	1.39	306.31	0.00102	0.01		NM_023672	Ssbp3	0.76	42.04	0.00122	0.01		NM_181039	Lphn1	0.7	38.47	0.00015	0		NM_008344	Igfbp6	0.63	183.87	6.16e-05	0		NM_001034858	Armc2	0.3	1.82	0.000311	0
NM_001199284	Slc43a2	1.39	325.28	0.00116	0.01		NM_009021	Rai1	0.76	64.23	0.00135	0.01		NM_025833	Baiap2l1	0.7	138.95	0.000157	0		NM_153388	Lrfn4	0.63	16.35	7.26e-05	0		NM_177056	Tmem198	0.3	0.51	0.000729	0.01
NM_001037717	Slc38a6	1.39	35.59	0.00134	0.01		NM_001167763	Ift122	0.76	29.03	0.00142	0.01		NM_008483	Lamb2	0.7	123.1	0.000157	0		NM_028175	Lrrc8e	0.63	8.19	0.000161	0		NM_138949	Zfp286	0.3	0.33	0.000958	0.01
NM_013546	Hebp1	1.39	22.44	0.00176	0.02		NM_029231	Pelp1	0.76	91.14	0.00154	0.01		NM_001081243	Filip1	0.7	23.41	0.000168	0		NM_008194	Gyk	0.63	14.28	0.000477	0.01		NM_008981	Ptprg	0.3	0.3	0.00204	0.02
NM_023065	Ifi30	1.39	736.57	0.0145	0.08		NM_025840	Bzw2	0.76	30.69	0.00165	0.02		NM_001205219	Sorbs2	0.7	82.38	0.00017	0		NM_011172	Prodh	0.63	5.49	0.000478	0.01		NM_001012520	Klri1	0.3	0.74	0.00261	0.02
NM_023348	Snap29	1.38	99.26	0.000237	0		NM_011299	Rps6ka2	0.76	41.25	0.00167	0.02		NM_175168	Ptk7	0.7	79.13	0.000176	0		NM_019563	Cited4	0.63	11.83	0.000594	0.01		NM_027397	Isl2	0.3	0.28	0.00416	0.03
NM_207237	Man1c1	1.38	117.67	0.000261	0		NM_182939	Ppp4r2	0.76	35.79	0.00171	0.02		NM_033476	Tfcp2	0.7	18.63	0.000181	0		NM_027442	Ddo	0.63	6.52	0.000733	0.01		NR_015499	C030034L19Rik	0.3	0.34	0.00488	0.03
NM_011390	Slc12a7	1.38	143.67	0.000351	0		NM_028730	Pex26	0.76	22.4	0.00203	0.02		NM_007562	Bnc1	0.7	27.65	0.000195	0		NM_013871	Mapk12	0.63	8.82	0.000766	0.01		NM_178187	Hist1h2ae	0.3	0.19	0.0119	0.07
NM_007943	Eps15	1.38	179.45	0.000557	0.01		NM_030180	Usp54	0.76	77.02	0.00221	0.02		NM_178680	Unc45b	0.7	101.12	0.000205	0		NM_013847	Gcat	0.63	9.28	0.000806	0.01		NM_009452	Tnfsf4	0.3	0.21	0.0123	0.07
NM_053108	Glrx	1.38	63.8	0.000785	0.01		NM_133816	Sh3bp4	0.76	45.44	0.00226	0.02		NM_001103178	Ablim1	0.7	209.41	0.000214	0		NM_008549	Man2a1	0.63	422.03	0.000891	0.01		NM_001170788	Lrrc36	0.3	0.25	0.0144	0.08
NM_011852	Oas1g	1.38	15.53	0.00129	0.01		NM_144849	Ankrd54	0.76	26.38	0.00233	0.02		NM_175414	Tspan9	0.7	65.16	0.00022	0		NM_145070	Hip1r	0.63	10.25	0.00121	0.01		NM_053195	Slc24a3	0.3	0.19	0.0151	0.08
NM_001008497	P2ry14	1.38	20.45	0.00284	0.02		NM_021506	Sh3rf1	0.76	33.29	0.00254	0.02		NM_001081437	Fbln2	0.7	171.18	0.000232	0		NM_027852	Rarres2	0.63	5.21	0.0014	0.01		NM_183264	5830405N20Rik	0.3	0.42	0.0176	0.09
NM_001001881	2510009E07Rik	1.38	74.36	0.00286	0.02		NM_027722	Nudt4	0.76	121.38	0.00255	0.02		NM_008976	Ptpn14	0.7	62.63	0.00029	0		NM_016801	Stx1a	0.63	4.12	0.00169	0.02		NM_008397	Itga6	0.29	457.84	3.66e-16	0
NM_001163539	5430427O19Rik	1.38	19.59	0.00289	0.02		NM_153194	Zfp740	0.76	118.28	0.00272	0.02		NM_025404	Arl4d	0.7	58.84	0.000294	0		NM_026886	Srrm4	0.63	2.88	0.00385	0.03		NM_178738	Prss35	0.29	9.94	2.81e-12	0
NM_001033874	Ak8	1.38	15.4	0.00336	0.03		NM_023053	Twsg1	0.76	107.24	0.0028	0.02		NM_001164528	Ildr2	0.7	267.34	0.0003	0		NM_001159544	Frk	0.63	3.13	0.00439	0.03		NM_177167	Ppm1e	0.29	2.07	2.09e-07	0
NM_147220	Abca9	1.38	218.02	0.00499	0.04		NM_009636	Aebp1	0.76	78.85	0.00286	0.02		NM_145495	Rin1	0.7	19.21	0.000392	0.01		NM_146188	Kctd15	0.63	3.03	0.00611	0.04		NM_001081249	Vcan	0.29	43.16	6.22e-07	0
NM_001135657	Ptprj	1.38	327.33	0.00515	0.04		NM_023617	Aox3	0.76	62.26	0.00308	0.02		NM_197999	Ces2g	0.7	23.07	0.000436	0.01		NM_183088	2410018M08Rik	0.63	2.94	0.00614	0.04		NM_173398	Gpr171	0.29	2.11	0.00014	0
NM_175429	Kctd12b	1.38	21.74	0.011	0.06		NM_133857	Usp53	0.76	37.93	0.00328	0.03		NM_018887	Cyp39a1	0.7	15.87	0.00044	0.01		NM_008091	Gata3	0.63	2.2	0.00655	0.04		NM_001033359	Cntn5	0.29	0.45	0.000446	0.01
NM_010684	Lamp1	1.38	2001.45	0.0137	0.07		NM_010220	Fkbp5	0.76	193.63	0.00361	0.03		NM_011546	Zeb1	0.7	18.03	0.000462	0.01		NM_010100	Edar	0.63	2.76	0.00737	0.05		NM_008058	Fzd8	0.29	0.4	0.000579	0.01
NM_001038887	P2rx7	1.37	155.07	0.000309	0		NM_001164078	Tia1	0.76	26.15	0.00391	0.03		NM_026637	Ggct	0.7	12.6	0.000463	0.01		NM_018815	Nup210	0.63	29.42	0.00739	0.05		NM_008352	Il12b	0.29	0.27	0.00173	0.02
NM_031198	Tfec	1.37	40.8	0.000472	0.01		NM_025613	Eid1	0.76	70.23	0.004	0.03		NM_001145947	Bace1	0.7	17.08	0.000533	0.01		NM_019790	Tmeff2	0.63	1.8	0.00768	0.05		NM_001044380	Hhipl1	0.29	0.66	0.00209	0.02
NM_021606	Nek6	1.37	52.64	0.000661	0.01		NM_001159354	Magi3	0.76	26.93	0.00402	0.03		NM_008536	Tm4sf1	0.7	314.97	0.00054	0.01		NM_009413	Tpd52l1	0.63	2.43	0.00882	0.05		NM_001034868	Mrgprx2	0.29	0.38	0.0062	0.04
NM_017472	Snx3	1.37	231.13	0.00105	0.01		NM_008909	Ppl	0.76	61.9	0.00405	0.03		NM_001081114	Clip3	0.7	18.61	0.000592	0.01		NM_026282	Spc24	0.63	6.57	0.00892	0.05		NM_001099296	Grrp1	0.29	0.24	0.00885	0.05
NM_146206	Tpcn2	1.37	82.42	0.0012	0.01		NM_008520	Ltbp3	0.76	202.96	0.00431	0.03		NM_139307	Vasn	0.7	20.08	0.000594	0.01		NM_010615	Kif11	0.63	38.76	0.00895	0.05		NM_010180	Fbln1	0.29	0.25	0.0112	0.06
NM_001039106	Ddhd1	1.37	82.7	0.00162	0.01		NM_024216	Gpn3	0.76	23.51	0.00436	0.03		NM_021292	Evc	0.7	12.45	0.000634	0.01		NM_178893	Coro2a	0.63	65.65	0.00969	0.06		NR_028478	Snora75	0.29	0.21	0.0221	0.1
NM_024465	Abhd12	1.37	303.39	0.00171	0.02		NM_178907	Mapkapk3	0.76	84.62	0.00436	0.03		NM_008052	Dtx1	0.7	17.47	0.000827	0.01		NM_009951	Igf2bp1	0.63	1.8	0.0126	0.07		NM_008729	Ctnnd2	0.28	1.31	0.000496	0.01
NM_007459	Ap2a2	1.37	282.18	0.00233	0.02		NR_024067	Snhg6	0.76	19.58	0.00437	0.03		NM_013829	Plcb4	0.7	15.75	0.000859	0.01		NM_008032	Aff2	0.63	1.65	0.0129	0.07		NM_144518	2900011O08Rik	0.28	0.31	0.00264	0.02
NR_015558	5031425F14Rik	1.37	15.34	0.00342	0.03		NM_010820	Mpdz	0.76	31.95	0.0047	0.03		NM_013723	Podxl	0.7	501.69	0.000958	0.01		NM_010469	Hoxd4	0.63	2.48	0.0133	0.07		NM_178372	Prss34	0.28	0.42	0.00383	0.03
NM_194336	Gbp6	1.37	28.61	0.00367	0.03		NR_029468	Snhg12	0.76	17.02	0.00472	0.03		NM_001081182	Atp8b2	0.7	41.97	0.00121	0.01		NM_001102563	Prrt2	0.63	2.41	0.0139	0.07		NM_001004149	Zfp366	0.28	0.5	0.00579	0.04
NM_021384	Rsad2	1.37	21.1	0.00605	0.04		NM_012027	Mprip	0.76	248.44	0.00483	0.03		NM_010518	Igfbp5	0.7	685.15	0.00123	0.01		NR_030682	2810410L24Rik	0.63	1.86	0.016	0.08		NR_027491	Il4	0.28	0.29	0.00616	0.04
NM_025831	1300014I06Rik	1.37	12.07	0.0104	0.06		NM_001025261	Tpd52	0.76	138.82	0.00501	0.04		NM_001029890	Mex3a	0.7	10.79	0.00131	0.01		NM_001109747	Cenpw	0.63	1.43	0.0177	0.09		NM_025890	2410004A20Rik	0.28	0.2	0.00912	0.06
NM_026361	Pkp4	1.36	47.63	0.000213	0		NM_133831	Gltscr2	0.76	112.23	0.00508	0.04		NM_001109040	Kif21a	0.7	19.29	0.00148	0.01		NR_040344	1810019D21Rik	0.63	1.75	0.0182	0.09		NM_008878	Serpinf2	0.28	0.19	0.0147	0.08
NM_029005	Mlkl	1.36	35.02	0.00027	0		NM_010444	Nr4a1	0.76	19.66	0.0052	0.04		NM_016867	Gipc2	0.7	15.99	0.00148	0.01		NM_031168	Il6	0.63	3.07	0.0183	0.09		NM_009802	Car6	0.27	26.58	1.44e-20	0
NM_001142337	Lmo2	1.36	66.42	0.00037	0		NM_175314	Adamts9	0.76	37.33	0.0052	0.04		NM_011435	Sod3	0.7	11.16	0.00156	0.01		NM_001081047	Cnksr1	0.63	1.83	0.0195	0.09		NM_001163793	C530008M17Rik	0.27	1.36	3.19e-07	0
NM_026738	1110007C09Rik	1.36	67.24	0.000432	0.01		NM_001252094	4833442J19Rik	0.76	14.01	0.00578	0.04		NM_001113419	Iqcj-schip1	0.7	10.28	0.0016	0.01		NM_019487	Hebp2	0.63	1.38	0.0196	0.09		NM_001122737	Igf2	0.27	0.44	3.16e-05	0
NM_025664	Snx9	1.36	111.3	0.000646	0.01		NM_001085383	Anxa9	0.76	25.1	0.00585	0.04		NM_001081037	Srgap1	0.7	21.74	0.00161	0.01		NM_177708	Rtn4rl1	0.63	3.7	0.0209	0.1		NM_011771	Ikzf3	0.27	1.29	0.00123	0.01
NM_197986	Tmem140	1.36	59.27	0.000892	0.01		NM_001162946	Pcx	0.76	18.23	0.00659	0.04		NM_022886	Scel	0.7	12.08	0.00166	0.02		NM_147219	Abca5	0.63	1.89	0.0215	0.1		NM_016669	Crym	0.27	0.24	0.0019	0.02
NM_153074	Lrrc25	1.36	138.46	0.00139	0.01		NM_027248	Zfp219	0.76	30.17	0.00756	0.05		NM_001168333	Tinagl1	0.7	22.31	0.00175	0.02		NM_001162996	Eml2	0.62	28.29	2.23e-06	0		NM_029658	Fam101b	0.26	15.92	3.74e-23	0
NM_153564	Gbp5	1.36	33.39	0.00158	0.01		NM_001198955	Gm7694	0.76	18.16	0.00811	0.05		NM_007908	Eef2k	0.7	48.65	0.00179	0.02		NM_011056	Pde4d	0.62	17.23	2.69e-05	0		NM_080466	Kcnn3	0.26	23.71	1.26e-18	0
NM_198095	Bst2	1.36	94.79	0.00234	0.02		NM_001005608	Itgb4	0.76	15.53	0.00877	0.05		NM_001113420	Schip1	0.7	10.34	0.00181	0.02		NM_023622	Rgl3	0.62	9.46	3.42e-05	0		NM_008491	Lcn2	0.26	9.09	1.03e-12	0
NM_016850	Irf7	1.36	99.44	0.00264	0.02		NM_007782	Csf3r	0.76	117.47	0.0088	0.05		NM_001143777	Fam13c	0.7	9.27	0.00181	0.02		NM_016900	Cav2	0.62	37.97	3.45e-05	0		NM_011332	Ccl17	0.26	1.84	8.39e-07	0
NM_018729	Cd244	1.36	69.54	0.00654	0.04		NM_027677	Gpr39	0.76	13.7	0.00904	0.05		NM_145447	Mfsd7c	0.7	10.9	0.00197	0.02		NM_054077	Prelp	0.62	15.19	6.1e-05	0		NM_001205363	Clec9a	0.26	1.68	2.81e-06	0
NM_010172	F7	1.36	90.17	0.00713	0.05		NM_175360	Obfc1	0.76	20.67	0.00932	0.06		NM_025626	Fam107b	0.7	40.6	0.00204	0.02		NM_145523	Gca	0.62	13.31	0.000104	0		NM_001033339	Mmp25	0.26	2.66	8.74e-06	0
NM_172814	Lrp12	1.35	41.6	0.000166	0		NM_009171	Shmt1	0.76	14.8	0.00934	0.06		NM_138741	Sdpr	0.7	15.82	0.00217	0.02		NM_009076	Rpl12	0.62	6.23	0.000232	0		NM_153568	Lrrc66	0.26	0.39	0.000385	0.01
NM_153459	Dusp7	1.35	51.54	0.00028	0		NM_001081193	Lemd3	0.76	17.92	0.0108	0.06		NM_001081135	Prrg3	0.7	12.29	0.0022	0.02		NM_133902	Sdsl	0.62	7.94	0.00025	0		NM_008409	Itm2a	0.26	0.26	0.00205	0.02
NM_013664	Sh3gl1	1.35	73.26	0.000716	0.01		NM_009201	Slc1a5	0.76	44.51	0.011	0.06		NM_146108	Hibch	0.7	12.24	0.00236	0.02		NM_183286	Dhrs13	0.62	6.24	0.000473	0.01		NM_172813	Enox1	0.26	0.2	0.0146	0.08
NM_024217	Cmtm3	1.35	187.44	0.000985	0.01		NM_028651	Tmtc4	0.76	11.57	0.0114	0.06		NM_010207	Fgfr2	0.7	10.58	0.00242	0.02		NM_016744	Pde1a	0.62	5.76	0.000896	0.01		NM_001081242	Tln2	0.25	27.01	5.07e-22	0
NM_026998	Snx6	1.35	140.34	0.00132	0.01		NM_001136270	Prr24	0.76	10.56	0.0124	0.07		NM_001112796	Bicd1	0.7	9.54	0.00255	0.02		NM_010575	Itga2b	0.62	5.29	0.00126	0.01		NM_010779	Mcpt4	0.25	6.92	1.32e-07	0
NM_010304	Gna15	1.35	51.77	0.00167	0.02		NM_019642	Rpn2	0.76	494.89	0.013	0.07		NM_183315	Ctxn1	0.7	12.46	0.00259	0.02		NM_030143	Ddit4l	0.62	4.69	0.00143	0.01		NR_045274	5430437J10Rik	0.25	1.83	1.93e-07	0
NM_198613	Ap2s1	1.35	127.07	0.00169	0.02		NM_009084	Rpl37a	0.76	14.42	0.0133	0.07		NM_026163	Pkp2	0.7	11.08	0.00264	0.02		NM_001083628	Greb1l	0.62	6.89	0.00204	0.02		NM_027548	Serpinb7	0.25	0.7	1.93e-06	0
NM_025383	Necap2	1.35	189.72	0.00346	0.03		NR_040736	4930461G14Rik	0.76	14.46	0.0133	0.07		NR_003517	Pisd-ps1	0.7	8.04	0.00279	0.02		NM_010455	Hoxa7	0.62	5.74	0.00217	0.02		NM_029021	4833422F24Rik	0.25	1.86	9.03e-06	0
NM_016691	Clcn5	1.35	26.19	0.00376	0.03		NM_173737	8430410A17Rik	0.76	15.45	0.0136	0.07		NM_027127	Gpx8	0.7	9.18	0.00288	0.02		NM_001029868	Pdzd4	0.62	3.53	0.00226	0.02		NM_175362	Card11	0.25	16.33	9.06e-06	0
NM_029875	Slc35e3	1.35	14.04	0.00536	0.04		NM_134164	Syt12	0.76	12.92	0.0136	0.07		NM_001101561	Gm6251	0.7	7.86	0.00294	0.02		NM_019662	Rrad	0.62	4.12	0.00341	0.03		NM_001128132	Cd200r3	0.25	0.63	8.62e-05	0
NM_007793	Cstb	1.35	183.14	0.00564	0.04		NM_028095	Mettl10	0.76	9.67	0.0138	0.07		NM_028821	Dnalc1	0.7	7.16	0.00325	0.03		NM_177351	Agphd1	0.62	4.44	0.00362	0.03		NM_177087	Fam179a	0.25	0.33	0.000323	0
NM_133212	Tlr8	1.35	88.95	0.0058	0.04		NM_007988	Fasn	0.76	123.88	0.014	0.07		NM_175484	Coro2b	0.7	9.36	0.00325	0.03		NM_001033356	Ntn5	0.62	3.4	0.0048	0.03		NM_178259	Abca13	0.25	0.46	0.00112	0.01
NM_029600	Abcc3	1.35	142.31	0.00677	0.04		NM_028411	Tmem138	0.76	11.36	0.0142	0.07		NM_011923	Angptl2	0.7	9.63	0.00334	0.03		NR_028442	9330020H09Rik	0.62	2.08	0.00794	0.05		NM_011784	Aplnr	0.25	0.29	0.00163	0.01
NM_199448	Fez2	1.34	77.21	0.000462	0.01		NM_023684	Lime1	0.76	10.53	0.0153	0.08		NM_001082975	Sdr39u1	0.7	11.56	0.00405	0.03		NM_001081048	Slc25a18	0.62	2.44	0.00903	0.05		NM_172298	Tshz3	0.25	0.22	0.00236	0.02
NM_030259	Rilpl2	1.34	115.57	0.000939	0.01		NM_175446	Zmat1	0.76	8.99	0.0161	0.08		NM_024208	Echdc3	0.7	9.96	0.00413	0.03		NM_020255	Scand1	0.62	7.44	0.0102	0.06		NM_001013811	Fam169b	0.25	0.22	0.0049	0.03
NM_145928	Tspan14	1.34	181.45	0.00168	0.02		NM_001166383	Rad52	0.76	11.1	0.0172	0.09		NM_178607	Rnf24	0.7	8.21	0.00427	0.03		NM_172412	Gpc2	0.62	1.43	0.0126	0.07		NM_007469	Apoc1	0.24	20.27	6.82e-21	0
NM_008621	Mpp1	1.34	241.27	0.00233	0.02		NM_001085390	Dusp5	0.76	14.22	0.0177	0.09		NM_001083126	Lhx6	0.7	9.12	0.00432	0.03		NM_001162858	Nrip2	0.62	2.21	0.0128	0.07		NM_007722	Cxcr7	0.24	21.43	1.65e-20	0
NM_001159301	Lgals9	1.34	287.86	0.00318	0.02		NM_175276	Fhod3	0.76	11.03	0.0186	0.09		NM_025963	Rps10	0.7	12	0.00442	0.03		NM_001122889	Epha7	0.62	3.33	0.015	0.08		NM_021334	Itgax	0.24	83.28	1.39e-09	0
NM_001081347	Rhobtb1	1.34	27.13	0.00469	0.03		NR_028429	Thap6	0.76	8.84	0.0191	0.09		NM_175543	Rab11fip4	0.7	8.04	0.00514	0.04		NM_177271	Samd5	0.62	1.6	0.0206	0.1		NM_028921	Ttll11	0.24	2.63	2.82e-09	0
NM_010071	Dok2	1.34	178.69	0.00503	0.04		NM_001081287	Mpp7	0.76	9.28	0.0191	0.09		NM_134161	Fut10	0.7	5.76	0.00544	0.04		NM_146260	Tmie	0.62	1.27	0.0214	0.1		NM_010074	Dpp4	0.24	6.51	3.65e-08	0
NM_026473	Tubb6	1.34	128.05	0.00556	0.04		NM_009707	Arhgap6	0.76	14.2	0.0193	0.09		NR_045199	Mira	0.7	7.81	0.0055	0.04		NM_008842	Pim1	0.61	80.12	4.66e-08	0		NM_030599	Klrb1b	0.24	12.74	4.75e-08	0
NM_181815	4930534B04Rik	1.34	19.01	0.00902	0.05		NM_028390	Anln	0.76	39.12	0.0203	0.1		NM_028444	Prkcdbp	0.7	12.09	0.00557	0.04		NM_028889	Efhd1	0.61	34.46	1.32e-07	0		NM_009107	Rxrg	0.24	0.82	2.2e-07	0
NM_198019	Cep78	1.34	12.15	0.00953	0.06		NM_008432	Kcnu1	0.76	7.43	0.0203	0.1		NM_026950	Ociad2	0.7	7.44	0.00558	0.04		NM_134133	2010002N04Rik	0.61	20.43	6.58e-07	0		NM_007895	Ear2	0.24	83.84	2.06e-06	0
NM_026057	Zfp422	1.34	12.06	0.0105	0.06		NR_015597	Zfp862	0.76	7.94	0.0207	0.1		NM_008021	Foxm1	0.7	23.27	0.00662	0.04		NM_198419	Phactr1	0.61	15.47	1.65e-06	0		NM_001080940	Gm6484	0.24	0.3	0.000681	0.01
NM_001163510	Kcnn4	1.34	42.08	0.0142	0.07		NM_001039554	Angptl7	0.76	9.59	0.0217	0.1		NM_172682	Fam160a1	0.7	7.33	0.0068	0.04		NM_011448	Sox9	0.61	21.49	4.52e-06	0		NM_001093750	Ptchd1	0.24	0.26	0.00261	0.02
NM_001164197	Mmp19	1.33	47.31	0.000522	0.01		NM_026203	Ahi1	0.76	7.8	0.0226	0.1		NM_025891	Smarcd3	0.7	7.51	0.00702	0.05		NM_010111	Efnb2	0.61	100.34	5.09e-06	0		NM_145986	Fam83f	0.24	2.14	0.00386	0.03
NM_175184	Fam125b	1.33	80.62	0.00114	0.01		NM_001168600	Gnl3l	0.75	38.54	0.000538	0.01		NM_025866	Cdca7	0.7	8.97	0.00722	0.05		NM_001177323	Sept6	0.61	20.76	2.05e-05	0		NM_001166249	Mgll	0.24	0.63	0.00436	0.03
NM_001013025	Tgfbrap1	1.33	79.6	0.00132	0.01		NM_001040072	Nynrin	0.75	28.31	0.000646	0.01		NM_016966	Phgdh	0.7	6.22	0.00773	0.05		NM_009525	Wnt5b	0.61	11.08	3.78e-05	0		NR_040387	AI606473	0.24	0.2	0.00621	0.04
NM_028049	Fbxo22	1.33	54.07	0.00164	0.02		NM_001161770	Lmo4	0.75	60.42	0.000654	0.01		NM_001007596	Rtn1	0.7	19.95	0.00804	0.05		NM_001163529	Adam33	0.61	8.82	3.78e-05	0		NM_020568	Plin4	0.24	0.2	0.0122	0.07
NM_181397	Rftn1	1.33	64.95	0.00179	0.02		NM_008057	Fzd7	0.75	63.85	0.000689	0.01		NM_023058	Pkmyt1	0.7	11	0.0086	0.05		NM_172785	Zc3h12d	0.61	10.13	4.94e-05	0		NM_153175	Gimap6	0.23	5.21	4.71e-19	0
NM_172508	Dse	1.33	104.41	0.00219	0.02		NM_133674	Arhgef5	0.75	38.51	0.000701	0.01		NM_172728	Creb5	0.7	6.99	0.00862	0.05		NM_010474	Hs3st1	0.61	10.17	5.53e-05	0		NM_030209	Crispld2	0.23	2.63	2.48e-14	0
NM_176840	Osbpl11	1.33	111.14	0.00251	0.02		NM_139140	Spats2	0.75	34.07	0.000731	0.01		NM_153800	Arhgap22	0.7	14.61	0.0103	0.06		NM_008591	Met	0.61	10.88	8.56e-05	0		NM_001170800	Ipcef1	0.23	5.42	4.17e-13	0
NM_207530	Osbpl1a	1.33	18.46	0.00259	0.02		NM_001024910	Sept10	0.75	26.25	0.000759	0.01		NM_001008502	Bbs12	0.7	3.92	0.0121	0.07		NR_015483	2610203C20Rik	0.61	7.48	0.000136	0		NM_007753	Cpa3	0.23	16.38	6.13e-12	0
NM_008026	Fli1	1.33	83.38	0.00265	0.02		NM_009037	Rcn1	0.75	31.39	0.00078	0.01		NM_027570	Ldhd	0.7	4.81	0.0121	0.07		NM_175643	Adamts2	0.61	5.72	0.000262	0		NM_010781	Tpsb2	0.23	14.5	8.45e-10	0
NM_016893	Fut8	1.33	77.75	0.00345	0.03		NM_016686	Vezf1	0.75	88.82	0.000881	0.01		NM_001013829	Shf	0.7	4.79	0.0139	0.07		NM_009800	Car11	0.61	7.45	0.000267	0		NM_017388	Ear3	0.23	77.62	2.25e-06	0
NM_001164733	Mpp6	1.33	36.98	0.00472	0.03		NM_178748	Egflam	0.75	52.02	0.000903	0.01		NM_001083945	Rsph3b	0.7	4.34	0.0141	0.07		NM_015790	Icosl	0.61	34.49	0.00031	0		NM_001012766	Ear12	0.23	77.62	2.25e-06	0
NM_001081215	Ddx60	1.33	22.6	0.0056	0.04		NM_021604	Agrn	0.75	57.7	0.000909	0.01		NM_001101445	Cyp4f17	0.7	3.21	0.0161	0.08		NM_001079822	Tcf7l1	0.61	6.16	0.000321	0		NM_205810	Mrgprb1	0.23	0.89	2.69e-06	0
NM_018747	Akap7	1.33	45.82	0.00591	0.04		NM_011170	Prnp	0.75	63.93	0.000922	0.01		NM_001013022	Odf3b	0.7	4.04	0.0178	0.09		NM_207206	Lpcat4	0.61	10.57	0.000695	0.01		NM_172435	P2ry10	0.23	1.54	6.88e-06	0
NM_020008	Clec7a	1.33	458.9	0.0109	0.06		NM_134082	Farp1	0.75	42.55	0.000979	0.01		NM_173763	Ccbl2	0.7	4.28	0.0182	0.09		NM_008613	Mns1	0.61	4.64	0.00112	0.01		NM_175485	Prtg	0.23	0.48	8.36e-05	0
NM_001048207	Gypc	1.33	38.37	0.0114	0.06		NM_001199246	Maged2	0.75	69.32	0.000988	0.01		NM_153597	Trpt1	0.7	3.74	0.0183	0.09		NM_007909	Efna2	0.61	4.32	0.00119	0.01		NM_139299	Il31ra	0.23	0.33	0.000445	0.01
NM_001008702	Dab2	1.33	578.95	0.0117	0.07		NM_001184706	Tfdp2	0.75	78.91	0.00101	0.01		NM_010478	Hspa1b	0.7	14.3	0.0185	0.09		NM_026728	Echdc2	0.61	3.36	0.00133	0.01		NM_172523	Slc18a2	0.23	0.36	0.00067	0.01
NM_020044	Lat2	1.33	111.96	0.0153	0.08		NM_001110824	Foxp4	0.75	77.07	0.00107	0.01		NM_011324	Scnn1a	0.7	3.95	0.0189	0.09		NM_011896	Spry1	0.61	6.12	0.00141	0.01		NM_057173	Lmo1	0.23	0.44	0.0117	0.07
NM_013658	Sema4a	1.33	175.05	0.0192	0.09		NM_001168472	Dynll2	0.75	178.79	0.00115	0.01		NM_172259	Myl6b	0.7	3.7	0.0191	0.09		NM_001177794	Sertad4	0.61	4.83	0.00159	0.01		NM_133197	Mcf2	0.23	0.53	0.0164	0.08
NM_022325	Ctsz	1.33	932.26	0.0224	0.1		NM_001033167	Slc22a23	0.75	24.9	0.00118	0.01		NM_001199321	Zfp94	0.7	3.51	0.0193	0.09		NM_009685	Apbb1	0.61	5.33	0.00165	0.02		NM_008859	Prkcq	0.22	1.76	2.88e-14	0
NM_025999	Rnf141	1.32	25.29	0.00144	0.01		NM_153484	Tef	0.75	73.36	0.00119	0.01		NM_172414	Fam164c	0.7	3.28	0.0205	0.1		NM_025543	Mcts2	0.61	2.84	0.00176	0.02		NM_001039484	Kcnj10	0.22	6.65	4.69e-12	0
NM_153550	Dirc2	1.32	56.52	0.00152	0.01		NM_001162366	Ptk2b	0.75	170.24	0.00121	0.01		NM_011289	Rpl27	0.7	3.16	0.0213	0.1		NR_027958	D930048N14Rik	0.61	2.96	0.00254	0.02		NM_017461	Sept1	0.22	1.52	8.36e-06	0
NM_175090	Slc31a1	1.32	91.89	0.00155	0.01		NM_130859	Card10	0.75	27.34	0.00129	0.01		NM_008130	Gli3	0.7	5.29	0.0215	0.1		NM_009928	Col15a1	0.61	2.77	0.00362	0.03		NM_008059	G0s2	0.22	1.22	0.000235	0
NM_010807	Marcksl1	1.32	72.28	0.00155	0.01		NM_199476	Rrm2b	0.75	27.63	0.00136	0.01		NM_008126	Gjb3	0.7	3.96	0.0221	0.1		NM_019725	Tle2	0.61	3.2	0.004	0.03		NM_010190	Fcnb	0.22	0.32	0.0034	0.03
NM_133858	Fam63a	1.32	133.73	0.00179	0.02		NM_008027	Flot1	0.75	82.89	0.00152	0.01		NM_001190913	Kirrel3	0.7	3.78	0.0221	0.1		NM_007867	Dlx4	0.61	2.17	0.00522	0.04		NM_001079929	Ccdc154	0.22	0.2	0.00401	0.03
NM_001009949	Mcart1	1.32	105.4	0.00181	0.02		NM_001001884	Nckap5l	0.75	28.26	0.00164	0.02		NM_010903	Nfe2l3	0.69	32.86	7.74e-06	0		NM_026878	Rasl11b	0.61	1.81	0.00541	0.04		NM_027834	9130008F23Rik	0.21	5.17	2.38e-23	0
NM_001033393	Tmem104	1.32	103.13	0.00208	0.02		NM_010499	Ier2	0.75	45.49	0.0019	0.02		NM_029935	Chst15	0.69	37.85	1.09e-05	0		NM_001099332	Cd101	0.61	5.65	0.00983	0.06		NM_133238	Cd209a	0.21	16.87	4.87e-12	0
NM_172574	Pqlc3	1.32	74.38	0.00241	0.02		NM_176996	Smo	0.75	117.35	0.00192	0.02		NM_008304	Sdc2	0.69	47.06	1.39e-05	0		NM_001024837	Adarb1	0.61	21.64	0.01	0.06		NM_001204239	Clec1b	0.21	3.39	3.71e-10	0
NM_177337	Arl11	1.32	50.34	0.00249	0.02		NM_028283	Uaca	0.75	22.41	0.00213	0.02		NM_029770	Unc5b	0.69	59.32	1.87e-05	0		NM_144848	Eppk1	0.61	3.18	0.0104	0.06		NM_008611	Mmp8	0.21	3.63	7.51e-09	0
NM_007880	Arid3a	1.32	39.44	0.00264	0.02		NM_021273	Ckb	0.75	56.3	0.00215	0.02		NM_019764	Amotl2	0.69	48.04	2.03e-05	0		NM_009936	Col9a3	0.61	1.72	0.0105	0.06		NM_001177799	Capn3	0.21	2.58	7.72e-07	0
NM_009593	Abcg1	1.32	135.5	0.00289	0.02		NM_013528	Gfpt1	0.75	90.58	0.00219	0.02		NM_018761	Ctnnal1	0.69	25.71	2.17e-05	0		NM_007914	Ehf	0.61	1.47	0.0115	0.06		NM_133203	Klra17	0.21	0.48	1.74e-06	0
NM_008329	Ifi204	1.32	205.18	0.00641	0.04		NM_183017	Ttll12	0.75	88.34	0.00224	0.02		NM_001081635	Ccnd3	0.69	91.51	2.41e-05	0		NM_013660	Sema4d	0.61	95.45	0.0116	0.07		NM_029422	Tm7sf4	0.21	0.93	0.000172	0
NM_001243048	Arntl	1.32	26.18	0.00675	0.04		NM_011412	Slit3	0.75	25.17	0.00232	0.02		NM_178704	Dpy19l3	0.69	31.59	3.01e-05	0		NM_173749	Pamr1	0.61	1.27	0.0129	0.07		NM_172658	Slco4c1	0.21	0.21	0.00743	0.05
NM_001081014	Dennd4c	1.32	115.26	0.00814	0.05		NM_009077	Rpl18	0.75	30.21	0.00233	0.02		NM_007665	Cdh3	0.69	29.59	3.11e-05	0		NM_172731	Fgd5	0.61	3.03	0.013	0.07		NM_011176	St14	0.2	5.36	1.29e-18	0
NM_001039150	Cd44	1.32	333.64	0.013	0.07		NM_001164636	A730011L01Rik	0.75	21.15	0.00245	0.02		NM_026514	Cdc42ep3	0.69	37.92	3.19e-05	0		NM_178421	Nanos1	0.61	2.16	0.0142	0.07		NM_001033468	Gpr114	0.2	4.79	1.04e-07	0
NM_028340	Susd3	1.32	41.59	0.0147	0.08		NM_001160251	Zfp281	0.75	27	0.00273	0.02		NM_027881	Osbpl3	0.69	58.94	3.22e-05	0		NM_001038614	Olfm1	0.61	61.93	0.0148	0.08		NM_001162924	Pkp3	0.2	1.87	8.03e-07	0
NM_001081354	Mamld1	1.32	10.98	0.0208	0.1		NM_001110266	Vegfa	0.75	114.65	0.00274	0.02		NM_019564	Htra1	0.69	35.79	3.45e-05	0		NM_009892	Chi3l3	0.61	516.52	0.0173	0.09		NM_001136084	Tph1	0.2	1.21	1.18e-05	0
NM_178620	Mfsd11	1.31	64.53	0.00153	0.01		NM_009261	Strbp	0.75	24.27	0.00277	0.02		NM_015731	Atp9a	0.69	64.96	3.52e-05	0		NM_029249	4930547N16Rik	0.61	3.59	0.0175	0.09		NM_001177896	9830107B12Rik	0.2	0.6	6.93e-05	0
NM_009923	Cnp	1.31	83.44	0.00182	0.02		NM_001081213	Ermp1	0.75	274.53	0.00284	0.02		NM_013415	Atp1b2	0.69	119.32	3.83e-05	0		NM_026419	Cela3b	0.61	1.81	0.0191	0.09		NM_133995	Upb1	0.2	0.9	0.000618	0.01
NM_027439	Atp6ap2	1.31	177.03	0.00401	0.03		NM_019982	Sez6l	0.75	69.29	0.00293	0.02		NM_146030	Plekhh3	0.69	30.16	3.86e-05	0		NM_029335	1700026D08Rik	0.61	1.93	0.0219	0.1		NM_025944	2810432L12Rik	0.19	3.11	8.86e-16	0
NM_001166372	March1	1.31	101.41	0.00485	0.03		NM_145836	6430527G18Rik	0.75	49.82	0.00318	0.02		NM_016965	Nckap1	0.69	106.78	3.88e-05	0		NR_028376	A930004D18Rik	0.61	1.59	0.0229	0.1		NM_145581	Siglec5	0.19	4.57	8.69e-10	0
NM_007678	Cebpa	1.31	214.4	0.00586	0.04		NM_001002012	Hspa2	0.75	19.03	0.00382	0.03		NM_177390	Myo1d	0.69	119.94	4.35e-05	0		NM_181401	Tmem64	0.6	42.38	1.95e-09	0		NM_008367	Il2ra	0.19	0.9	4.18e-09	0
NM_133685	Rab31	1.31	286.28	0.00616	0.04		NM_153417	Trpm6	0.75	25.66	0.00382	0.03		NM_010169	F2r	0.69	53.45	4.63e-05	0		NM_009523	Wnt4	0.6	56.68	2.47e-08	0		NR_037987	Gm16548	0.19	0.83	4.84e-09	0
NM_011711	Fmnl3	1.31	54.78	0.0105	0.06		NR_033514	2310015A10Rik	0.75	14.07	0.00399	0.03		NM_027102	Esam	0.69	89.93	4.74e-05	0		NM_178890	Abtb2	0.6	19.82	2.19e-07	0		NM_172900	Siglecg	0.19	2.23	9.94e-09	0
NM_009912	Ccr1	1.31	424.98	0.0109	0.06		NM_172444	Thsd4	0.75	89.51	0.00403	0.03		NM_019699	Fads2	0.69	84.93	4.84e-05	0		NM_001164567	Vill	0.6	45.38	1.09e-06	0		NM_007417	Adra2a	0.19	1.48	0.000156	0
NM_007408	Plin2	1.31	535.84	0.0122	0.07		NM_013675	Spnb1	0.75	110.69	0.0041	0.03		NM_013657	Sema3c	0.69	123.05	5.27e-05	0		NM_153062	Slc37a1	0.6	10.2	1.59e-05	0		NM_010743	Il1rl1	0.18	5.57	7.62e-17	0
NM_026772	Cdc42ep2	1.31	13.65	0.0131	0.07		NM_009022	Aldh1a2	0.75	31.97	0.00414	0.03		NM_010597	Kcnab1	0.69	126.65	5.6e-05	0		NM_027533	Tspan2	0.6	8.68	4.73e-05	0		NM_174960	Gimap9	0.18	2.55	4.89e-16	0
NM_021455	Mlxipl	1.31	78.81	0.0168	0.08		NM_011807	Dlg2	0.75	23.43	0.00419	0.03		NM_008377	Lrig1	0.69	30.61	5.97e-05	0		NM_031393	Sytl1	0.6	9.78	7.21e-05	0		NM_001159657	5430407P10Rik	0.18	1.07	2.79e-13	0
NM_007801	Ctsh	1.31	804.76	0.019	0.09		NM_019747	Zfp113	0.75	12.96	0.00425	0.03		NM_173390	Nhsl1	0.69	36.61	6.16e-05	0		NM_019439	Gabbr1	0.6	8.13	9.41e-05	0		NM_001160096	Cldn10	0.18	4.34	9.54e-11	0
NM_011063	Pea15a	1.31	164.29	0.0193	0.09		NM_001205345	Sun2	0.75	330.01	0.00425	0.03		NM_027984	Epn3	0.69	81.2	6.37e-05	0		NM_001082548	Spint2	0.6	9.03	0.00018	0		NM_010184	Fcer1a	0.18	1.99	7.35e-09	0
NM_173394	Ticam2	1.3	77.24	0.00242	0.02		NM_001082485	Zfp266	0.75	34.91	0.00427	0.03		NM_008986	Ptrf	0.69	147.04	6.99e-05	0		NM_001145959	Ndrg2	0.6	4.29	0.00023	0		NM_024406	Fabp4	0.18	32.88	4.26e-08	0
NM_001002842	Pram1	1.3	34.99	0.00289	0.02		NM_028106	Zbed3	0.75	14.15	0.0047	0.03		NM_177776	Smtnl2	0.69	70.14	7.01e-05	0		NM_024169	Fkbp11	0.6	4.55	0.000304	0		NM_001076679	Gm9733	0.18	5.1	8.69e-07	0
NM_001110148	Mgat1	1.3	148.12	0.00335	0.03		NM_001080813	Rab11fip1	0.75	35.46	0.0048	0.03		NM_025557	Pcp4l1	0.69	43.16	7.54e-05	0		NM_011921	Aldh1a7	0.6	5	0.000491	0.01		NR_045438	Mospd4	0.18	0.41	2.85e-06	0
NM_011227	Rab20	1.3	24.34	0.00625	0.04		NM_001164252	Tpm1	0.75	267.04	0.00491	0.03		NM_008727	Npr1	0.69	90.99	8.28e-05	0		NM_144939	Frs3	0.6	5.43	0.000651	0.01		NM_199314	Serpina11	0.18	0.35	1.42e-05	0
NM_001163026	Dnajc13	1.3	196.31	0.00727	0.05		NM_001110233	Ngfrap1	0.75	20.28	0.00493	0.03		NM_010217	Ctgf	0.69	56.44	8.3e-05	0		NM_001243072	Sema3a	0.6	4.1	0.000668	0.01		NM_001099328	Zfp831	0.18	0.4	3.73e-05	0
NM_001077406	Nrp2	1.3	159.48	0.00803	0.05		NM_175260	Myh10	0.75	141.62	0.00497	0.03		NM_178884	Obsl1	0.69	43.47	9.3e-05	0		NM_001177628	Slc45a3	0.6	3.85	0.000921	0.01		NM_133686	Qprt	0.18	0.25	0.00164	0.02
NM_011905	Tlr2	1.3	121.53	0.012	0.07		NM_001165951	Vangl1	0.75	18.18	0.00516	0.04		NM_001081298	Lphn2	0.69	53.08	9.38e-05	0		NR_038860	Fam187b	0.6	3.61	0.000998	0.01		NM_144906	Sgip1	0.18	0.19	0.00219	0.02
NM_001177752	Pfkfb3	1.3	128.48	0.0133	0.07		NM_021398	Slc43a3	0.75	21.26	0.00527	0.04		NM_175638	Wnk4	0.69	20.42	9.73e-05	0		NM_001085421	Tspyl5	0.6	3.46	0.00103	0.01		NM_009846	Cd24a	0.17	132.12	2.1e-62	0
NM_009371	Tgfbr2	1.3	315.47	0.0153	0.08		NM_201600	Myo5b	0.75	21.8	0.0053	0.04		NM_001198894	Gpr56	0.69	214.88	0.000103	0		NR_015530	9530026P05Rik	0.6	3.3	0.00193	0.02		NM_011414	Slpi	0.17	343.63	1.3e-40	0
NM_029840	2610029I01Rik	1.3	15.95	0.0157	0.08		NM_027980	2310003H01Rik	0.75	23.3	0.00567	0.04		NM_177068	Olfml2b	0.69	102.88	0.000107	0		NM_010947	Ntn3	0.6	2.73	0.00246	0.02		NM_009367	Tgfb2	0.17	70.19	1.09e-22	0
NM_173437	Nav1	1.3	90.41	0.0197	0.09		NM_007837	Ddit3	0.75	18.87	0.00891	0.05		NM_153581	Gpm6a	0.69	107.53	0.000108	0		NM_001004367	Cxxc4	0.6	2.69	0.00473	0.03		NR_015458	1700047M11Rik	0.17	1.25	3.51e-13	0
NM_001164663	9830001H06Rik	1.3	149.03	0.0225	0.1		NM_172867	Zfp462	0.75	26.36	0.00905	0.05		NM_176830	Leprel4	0.69	67.03	0.000113	0		NR_030703	Snord104	0.6	1.46	0.00846	0.05		NM_001080814	Fat3	0.17	1.18	2.08e-09	0
NM_010745	Ly86	1.3	405.12	0.0226	0.1		NM_008542	Smad6	0.75	12.63	0.00908	0.05		NM_023124	H2-Q8	0.69	18.17	0.000113	0		NR_015504	2410018L13Rik	0.6	1.41	0.00925	0.06		NM_001111059	Cd34	0.17	1.95	7e-09	0
NM_027909	C2cd2l	1.29	41.09	0.00157	0.01		NM_146025	Samd14	0.75	15.5	0.00934	0.06		NM_207648	H2-Q6	0.69	18.17	0.000113	0		NM_010102	S1pr4	0.6	1.93	0.01	0.06		NM_130904	Cd209d	0.17	0.67	5.63e-07	0
NM_054046	Def8	1.29	81.66	0.00255	0.02		NM_013926	Cbx8	0.75	9.43	0.011	0.06		NM_144914	Tmem184a	0.69	82.52	0.000115	0		NM_001174047	Cacna2d2	0.6	1.71	0.0132	0.07		NM_020622	Fam3b	0.17	0.66	1.99e-05	0
NM_001033156	Fbxo33	1.29	33.51	0.00323	0.03		NM_028370	Pot1b	0.75	22.76	0.0112	0.06		NM_008557	Fxyd3	0.69	21.64	0.000129	0		NM_001029984	Fcrlb	0.6	1.68	0.0162	0.08		NM_010075	Dpp6	0.17	0.3	0.00064	0.01
NM_153507	Cpne2	1.29	54.62	0.00357	0.03		NM_001033537	Pgap3	0.75	8.41	0.0115	0.06		NM_009504	Vdr	0.69	79.16	0.000133	0		NR_037984	Gm19461	0.6	1.61	0.0164	0.08		NM_007376	Pzp	0.17	0.2	0.00653	0.04
NM_011930	Clcn7	1.29	167.27	0.00401	0.03		NM_013650	S100a8	0.75	17.68	0.0117	0.07		NM_028775	Cyp2s1	0.69	116.6	0.000145	0		NM_028711	Slc25a27	0.6	1.37	0.0198	0.09		NM_009660	Alox15	0.16	2467.12	2.65e-15	0
NM_001033242	Cln5	1.29	79.52	0.0044	0.03		NM_009056	Rfx2	0.75	9.74	0.0121	0.07		NM_029186	Tmem180	0.69	37.55	0.00016	0		NR_027445	A230072C01Rik	0.6	1.31	0.0218	0.1		NM_009946	Cplx2	0.16	0.84	1.43e-11	0
NM_001029936	Specc1	1.29	32.65	0.00559	0.04		NM_001145937	Odz3	0.75	13.58	0.0127	0.07		NM_001163574	Tjp1	0.69	104.45	0.000161	0		NM_001047159	Net1	0.59	38.84	4.3e-09	0		NM_001174086	Shisa9	0.16	1.26	4.52e-11	0
NM_175421	Plekhb2	1.29	162.39	0.0058	0.04		NM_033354	Sec16b	0.75	7.45	0.0133	0.07		NM_145628	Usp11	0.69	22.17	0.000202	0		NM_020332	Ank	0.59	112.76	2.76e-07	0		NM_001145874	Muc20	0.16	0.77	3.01e-10	0
NM_001042489	Hvcn1	1.29	82.81	0.00655	0.04		NM_028448	Cenpv	0.75	9.77	0.0151	0.08		NM_001122733	Kit	0.69	60.89	0.000215	0		NM_001190449	Ddah2	0.59	24.06	1.83e-06	0		NM_181596	Retnlg	0.16	16.06	5.84e-07	0
NM_009498	Vamp3	1.29	159.41	0.00715	0.05		NM_009096	Rps6	0.75	8.34	0.016	0.08		NM_011281	Rorc	0.69	18.77	0.000237	0		NM_001081050	Pard3b	0.59	14.11	5.28e-06	0		NM_009914	Ccr3	0.16	4.3	1.28e-06	0
NM_021893	Cd274	1.29	79.54	0.00754	0.05		NM_144819	Ccdc92	0.75	11.89	0.0166	0.08		NM_008837	Pick1	0.69	16.79	0.000248	0		NM_028060	Slc35f2	0.59	10.5	7.49e-06	0		NM_013547	Hgd	0.16	0.52	1.97e-06	0
NR_029459	Sec14l1	1.29	262.38	0.00948	0.06		NM_028293	Cep55	0.75	17.96	0.0175	0.09		NM_201529	Lmo7	0.69	23.63	0.000252	0		NM_175441	Mylk3	0.59	12.26	5.91e-05	0		NM_020025	B3galt2	0.16	0.38	0.000377	0.01
NM_172603	Phf11	1.29	18.25	0.00977	0.06		NM_007396	Acvr2a	0.75	12.48	0.0194	0.09		NM_001195632	Arhgap32	0.69	45.05	0.00026	0		NM_001160378	Fam46a	0.59	173.86	6.55e-05	0		NM_001033633	Slc2a13	0.16	0.19	0.000503	0.01
NM_011026	P2rx4	1.29	227.77	0.0146	0.08		NM_178699	B930041F14Rik	0.75	8.35	0.0196	0.09		NM_013560	Hspb1	0.69	23.43	0.000282	0		NM_008489	Lbp	0.59	135.97	0.000324	0		NM_011851	Nt5e	0.15	90.57	5.13e-31	0
NM_027530	Rufy3	1.29	16.46	0.0166	0.08		NM_025853	Dsn1	0.75	6.7	0.0221	0.1		NM_010446	Foxa2	0.69	21.77	0.000305	0		NM_001207021	AI848285	0.59	9.3	0.00035	0		NM_172530	She	0.15	4	6.37e-17	0
NM_001113474	Lair1	1.29	198.89	0.0167	0.08		NR_027939	4930481A15Rik	0.75	5.54	0.0228	0.1		NR_015601	C030044B11Rik	0.69	12.5	0.000315	0		NM_010132	Emx2	0.59	3.78	0.000716	0.01		NR_040296	Gm19434	0.15	0.48	1.67e-07	0
NM_007599	Capg	1.29	397.96	0.0167	0.08		NM_011584	Nr1d2	0.74	42.71	0.000223	0		NM_008904	Ppargc1a	0.69	15.71	0.000328	0		NM_001083341	Mboat2	0.59	3.35	0.000809	0.01		NM_020047	Tacstd2	0.15	0.37	2.93e-05	0
NM_175026	Pyhin1	1.29	70.21	0.0202	0.1		NM_144942	Csad	0.74	34.75	0.000323	0		NM_001146351	Ephb6	0.69	21.94	0.000344	0		NM_001145920	Runx2	0.59	4.34	0.00109	0.01		NM_009329	Zfp354a	0.15	0.24	0.000199	0
NM_146122	Dennd1a	1.28	81.57	0.00385	0.03		NM_133948	Psip1	0.74	30.86	0.000459	0.01		NM_023395	Wfdc1	0.69	17.55	0.000387	0.01		NM_021503	Myoz2	0.59	2.83	0.00303	0.02		NM_175531	Mrgprb2	0.15	0.23	0.00214	0.02
NM_018869	Grk5	1.28	84.89	0.00477	0.03		NM_153060	Spns2	0.74	66.22	0.000463	0.01		NM_133994	Gstt3	0.69	13.93	0.000426	0.01		NM_007902	Edn2	0.59	3.28	0.00379	0.03		NM_010332	Ednra	0.15	0.19	0.0031	0.02
NM_001177594	Slc24a6	1.28	127.83	0.00572	0.04		NM_011656	Tuft1	0.74	40.95	0.00047	0.01		NM_198967	Tmtc1	0.69	16.42	0.000439	0.01		NM_153544	BC030867	0.59	3.8	0.00502	0.04		NM_008771	P2rx1	0.14	36.63	7.26e-51	0
NM_178589	Tnfrsf21	1.28	125.53	0.0067	0.04		NM_133911	Gpr125	0.74	59.86	0.000475	0.01		NM_009721	Atp1b1	0.69	423.48	0.000463	0.01		NM_152839	Igj	0.59	5.02	0.00539	0.04		NM_001159697	Ccdc48	0.14	0.21	0.000221	0
NM_008720	Npc1	1.28	237.69	0.00832	0.05		NM_017373	Nfil3	0.74	65.83	0.000503	0.01		NM_019578	Extl1	0.69	13.85	0.000492	0.01		NM_008772	P2ry1	0.59	3.72	0.00547	0.04		NM_026701	Pbld1	0.14	0.55	0.000245	0
NM_025384	Dnajc15	1.28	31.24	0.00855	0.05		NM_007705	Cirbp	0.74	55.65	0.000517	0.01		NM_001195431	Islr	0.69	83.14	0.000514	0.01		NM_022311	Tcte2	0.59	1.75	0.00698	0.05		NM_178888	Garnl3	0.13	68.83	3.93e-26	0
NM_025286	Slc31a2	1.28	72.32	0.00872	0.05		NM_001081465	Gtf2ird1	0.74	29.76	0.000526	0.01		NM_013831	Pstpip2	0.69	58.33	0.000529	0.01		NM_133681	Tspan1	0.59	1.56	0.00822	0.05		NM_013533	Gpr162	0.13	1.03	2.18e-13	0
NM_001135115	Gm12250	1.28	37.03	0.0108	0.06		NM_001177849	Asph	0.74	49.11	0.000532	0.01		NM_175329	Chchd10	0.69	65.56	0.00054	0.01		NM_053200	Ces1d	0.59	1.47	0.0104	0.06		NM_010815	Grap2	0.13	2.76	9.02e-07	0
NM_007620	Cbr1	1.28	16.53	0.0119	0.07		NM_133710	Ctdspl	0.74	57.81	0.000555	0.01		NM_145826	Il17re	0.69	11.18	0.000549	0.01		NM_023670	Igf2bp3	0.59	3.05	0.0116	0.07		NM_031187	Tpsab1	0.13	0.66	1.51e-06	0
NM_001081319	C030046E11Rik	1.28	73.16	0.0119	0.07		NM_178640	B3galnt2	0.74	27.11	0.000571	0.01		NM_001111016	Nav2	0.69	45.8	0.000566	0.01		NM_178410	Marveld2	0.59	1.16	0.0146	0.08		NM_007976	F5	0.12	477.96	1.17e-19	0
NM_001199676	Camkk2	1.28	109.3	0.0134	0.07		NR_045108	Patz1	0.74	27.2	0.000573	0.01		NM_133983	Cd276	0.69	21.81	0.00058	0.01		NM_007870	Dnase1l3	0.59	8.86	0.0162	0.08		NM_175035	Gimap5	0.12	0.55	8.56e-10	0
NM_011890	Sgcb	1.28	15.35	0.0163	0.08		NM_001169577	Ube2h	0.74	144.47	0.000609	0.01		NM_010890	Nedd4	0.69	538.34	0.000611	0.01		NM_144912	Rad9b	0.59	1.06	0.0189	0.09		NM_001001309	Itga8	0.12	1.39	2.8e-08	0
NM_001169153	Cd300lf	1.28	81.53	0.0169	0.08		NM_001130184	Phf17	0.74	37.58	0.000665	0.01		NM_001163691	Cacna1h	0.69	16.44	0.000612	0.01		NM_145608	BC021891	0.59	1.08	0.0218	0.1		NM_001105561	Gm11545	0.12	0.29	0.00185	0.02
NM_008246	Hiat1	1.28	98.63	0.0191	0.09		NR_002840	Gas5	0.74	108.6	0.000666	0.01		NM_007463	Speg	0.69	15.44	0.00071	0.01		NM_001114125	Dab2ip	0.58	68.06	8.87e-09	0		NM_008756	Ocln	0.11	2.96	2.07e-25	0
NM_026189	Eepd1	1.27	44.89	0.00423	0.03		NM_001081412	Bcr	0.74	49.48	0.000707	0.01		NM_172743	Plekha7	0.69	15.68	0.000736	0.01		NM_026486	Tctn2	0.58	13.12	1.37e-06	0		NM_001113471	Plin1	0.11	1.72	1.55e-17	0
NM_026779	Mocos	1.27	38.54	0.00735	0.05		NM_199029	Zfp395	0.74	84.36	0.000769	0.01		NM_001162417	Myef2	0.69	16.31	0.00078	0.01		NM_029752	Bri3bp	0.58	26.87	3.72e-06	0		NM_008376	Gimap1	0.11	1.35	2.51e-16	0
NM_133732	4931406C07Rik	1.27	60.92	0.00843	0.05		NM_001170433	Ppfibp1	0.74	138.08	0.000825	0.01		NM_008939	Prss12	0.69	12.89	0.000787	0.01		NM_008055	Fzd4	0.58	17.56	4.34e-06	0		NM_001113379	Lrrc32	0.11	0.73	1.12e-11	0
NM_030150	Dhx58	1.27	57.24	0.00862	0.05		NM_207205	Igsf3	0.74	52.11	0.000835	0.01		NM_207652	Tsc22d1	0.69	458.83	0.00082	0.01		NM_018861	Slc1a4	0.58	6.7	1.63e-05	0		NM_013834	Sfrp1	0.11	0.56	1.98e-10	0
NM_029090	Nat15	1.27	150.42	0.00865	0.05		NM_025580	Pnkd	0.74	38.94	0.000883	0.01		NM_144852	Slc7a4	0.69	12.78	0.000852	0.01		NM_001003817	Erbb2	0.58	15.52	2.73e-05	0		NM_177814	Erc2	0.11	2.31	2.86e-09	0
NM_008209	Mr1	1.27	32.61	0.0098	0.06		NM_053185	Col4a6	0.74	28.19	0.000892	0.01		NM_001142943	Zfp949	0.69	10.62	0.000884	0.01		NM_009657	Aldoc	0.58	18.36	9.5e-05	0		NM_023049	Asb2	0.11	3.42	6.96e-07	0
NM_001159624	Rnpep	1.27	210.55	0.00996	0.06		NM_026561	Nt5c3l	0.74	38.54	0.000893	0.01		NM_026907	Sectm1b	0.69	14.4	0.000913	0.01		NM_011401	Slc2a3	0.58	12.52	0.000143	0		NM_029465	Clec4g	0.11	0.38	2.46e-06	0
NM_019793	Tspan3	1.27	75.28	0.0126	0.07		NM_019676	Plcd1	0.74	24.57	0.000903	0.01		NM_001081171	Lama5	0.69	174.56	0.000921	0.01		NM_021362	Pappa	0.58	4.26	0.000422	0.01		NM_008370	Il5ra	0.11	0.54	2.08e-05	0
NM_007404	Adam9	1.27	243.44	0.0141	0.07		NM_022030	Sv2a	0.74	28.65	0.000949	0.01		NM_009533	Xrcc5	0.69	11.77	0.000922	0.01		NM_001159401	Upp1	0.58	4.66	0.00085	0.01		NM_011347	Selp	0.1	300.65	1.14e-29	0
NM_172564	Tns4	1.27	32.16	0.0156	0.08		NM_172739	Grlf1	0.74	74.87	0.000952	0.01		NM_001199227	Osbpl5	0.69	12.84	0.000929	0.01		NM_009902	Cldn3	0.58	6.28	0.00121	0.01		NM_018866	Cxcl13	0.1	287.37	4.04e-22	0
NM_011982	Homer1	1.27	22.32	0.0163	0.08		NM_007930	Enc1	0.74	126.31	0.000973	0.01		NM_144547	Amhr2	0.69	455.76	0.00101	0.01		NM_134163	Mbnl3	0.58	3.88	0.00142	0.01		NM_016853	Stac	0.1	0.34	4.77e-07	0
NM_013685	Tcf4	1.27	50.43	0.0183	0.09		NM_010830	Msh6	0.74	61.54	0.000997	0.01		NM_053166	Trim7	0.69	10.89	0.0013	0.01		NM_178196	Hist1h2bg	0.58	2.81	0.00204	0.02		NM_010200	Fgf13	0.1	0.36	4.84e-05	0
NM_001008700	Il4ra	1.27	330.01	0.0195	0.09		NM_021510	Hnrnph1	0.74	162.21	0.00103	0.01		NM_008471	Krt19	0.69	443.58	0.00141	0.01		NM_001037810	Spn	0.58	23.78	0.0036	0.03		NM_024286	Popdc3	0.1	0.23	4.9e-05	0
NM_178061	Mob3b	1.27	19.37	0.0216	0.1		NM_175002	Mmgt2	0.74	25.34	0.00107	0.01		NM_018804	Syt11	0.69	17.38	0.00144	0.01		NM_008420	Kcnb1	0.58	2.28	0.00371	0.03		NM_183259	2210020M01Rik	0.09	1.97	1.44e-23	0
NM_001146180	Mtss1	1.27	225.29	0.0222	0.1		NM_144869	BC021614	0.74	32.56	0.00107	0.01		NM_026601	Hyi	0.69	13.68	0.00157	0.01		NM_007910	Efna4	0.58	1.83	0.00502	0.04		NM_001002786	Rab44	0.09	6.59	2.54e-19	0
NM_009624	Adcy9	1.27	14.75	0.0227	0.1		NM_008492	Ldhb	0.74	152.67	0.00113	0.01		NM_054056	Pawr	0.69	11.72	0.00162	0.01		NM_001079883	Bcl11b	0.58	1.45	0.0062	0.04		NM_023729	Asz1	0.09	0.86	1.95e-08	0
NM_001081366	Vps8	1.26	54.96	0.00432	0.03		NM_177687	Crebl2	0.74	20.18	0.00114	0.01		NM_028119	Ddb2	0.69	7.37	0.00163	0.01		NM_009014	Rad51l1	0.58	5.51	0.00788	0.05		NM_138742	Nap1l3	0.09	0.34	3.52e-08	0
NM_007760	Crat	1.26	103.49	0.00753	0.05		NM_001163488	Pfkm	0.74	58.06	0.00117	0.01		NM_001081066	Dennd3	0.69	14.46	0.00188	0.02		NM_173786	Apol9a	0.58	1.55	0.00984	0.06		NM_007675	Ceacam10	0.09	0.33	3.31e-07	0
NM_172597	Txndc16	1.26	33.71	0.00935	0.06		NM_134117	Pkdcc	0.74	26.24	0.00126	0.01		NM_172287	Spire2	0.69	11.22	0.00192	0.02		NM_008368	Il2rb	0.58	1.21	0.0108	0.06		NM_009402	Pglyrp1	0.08	9.72	1.22e-73	0
NM_001045528	Fkbp15	1.26	174.85	0.00937	0.06		NM_025586	Rpl15	0.74	24.06	0.00127	0.01		NM_181579	Pof1b	0.69	8.45	0.00231	0.02		NM_001001183	Tmem204	0.58	1.35	0.0113	0.06		NM_023734	Pi16	0.08	20.58	3.79e-58	0
NM_183308	Pon2	1.26	177.7	0.0103	0.06		NM_001081557	Camta1	0.74	26.29	0.00132	0.01		NM_008723	Npm3	0.69	7.96	0.00271	0.02		NM_010426	Foxf1a	0.58	1.08	0.013	0.07		NM_023113	Aspa	0.08	15.91	8.13e-35	0
NM_022813	Scamp2	1.26	203.1	0.0105	0.06		NM_175121	Slc38a2	0.74	172.56	0.00132	0.01		NM_016780	Itgb3	0.69	17.55	0.00292	0.02		NM_027308	2210010C17Rik	0.58	1.12	0.0167	0.08		NM_008768	Orm1	0.08	2.98	1.53e-32	0
NM_012000	Cln8	1.26	151.16	0.0111	0.06		NM_001163643	Map3k12	0.74	24.03	0.00139	0.01		NM_173375	Fam180a	0.69	13.09	0.00299	0.02		NM_029102	Glt8d2	0.58	1.31	0.0181	0.09		NM_023868	Ryr2	0.08	1.79	5.8e-24	0
NM_026678	Blvra	1.26	64.56	0.0112	0.06		NM_010344	Gsr	0.74	180.97	0.00141	0.01		NM_025610	Asrgl1	0.69	8.42	0.00311	0.02		NM_010800	Bhlha15	0.58	0.89	0.019	0.09		NM_010704	Lepr	0.08	16.73	1.1e-21	0
NM_001161845	Sgk1	1.26	109.46	0.0133	0.07		NM_008029	Flt4	0.74	31.9	0.00142	0.01		NM_008185	Gstt1	0.69	10.47	0.00341	0.03		NR_040363	9430091E24Rik	0.58	0.78	0.0207	0.1		NM_001109753	Sv2b	0.08	0.22	1.85e-05	0
NM_001042523	Txnrd1	1.26	162.75	0.0142	0.07		NM_001081395	Amotl1	0.74	24.81	0.00145	0.01		NM_181541	Caprin2	0.69	7.83	0.00379	0.03		NM_001039546	Myo6	0.57	40.36	2.4e-10	0		NR_040690	Gm6329	0.08	0.21	3.14e-05	0
NM_153526	Insig1	1.26	54.24	0.017	0.09		NM_001142916	Plod2	0.74	20.14	0.00145	0.01		NM_028258	Dzip1l	0.69	5.88	0.00421	0.03		NM_001025600	Cadm1	0.57	90.82	1.14e-07	0		NM_023653	Wnt2	0.07	25.83	8.36e-63	0
NM_001080384	Clta	1.26	285.45	0.0188	0.09		NM_018750	Rassf5	0.74	73.05	0.00148	0.01		NM_001017983	Foxred2	0.69	15.42	0.00469	0.03		NM_016671	Il27ra	0.57	20.31	3.21e-07	0		NM_001252105	Cadps2	0.07	2.7	2.86e-29	0
NM_177583	Aph1b	1.26	15.69	0.0207	0.1		NM_025289	Tbrg1	0.74	66.77	0.00154	0.01		NR_028427	5830416P10Rik	0.69	9.61	0.00475	0.03		NM_001083120	Enah	0.57	10.99	6.3e-07	0		NM_001110146	Prg4	0.07	2206.63	6.83e-25	0
NM_028724	Rin2	1.26	227.89	0.021	0.1		NM_001048054	Dusp16	0.74	46.61	0.00162	0.01		NM_008036	Fosb	0.69	15.63	0.00483	0.03		NM_001013028	AI597468	0.57	9.06	1.97e-06	0		NM_011016	Orm2	0.07	0.22	4.38e-06	0
NM_138594	D6Wsu163e	1.25	37.21	0.00551	0.04		NM_018786	Prpf40b	0.74	19.51	0.00164	0.02		NM_011254	Rbp1	0.69	10.87	0.00494	0.03		NM_010495	Id1	0.57	9.67	6.81e-06	0		NM_026972	Cd209b	0.06	6.11	4.73e-51	0
NM_001159908	Zfand2a	1.25	57.01	0.00758	0.05		NM_175532	Nlrp10	0.74	16.92	0.00167	0.02		NM_030554	Rab27b	0.69	6.94	0.0051	0.04		NM_010112	Efs	0.57	5.57	0.000219	0		NM_145536	BC020535	0.06	2.39	1.72e-23	0
NM_001113374	Mocs2	1.25	43.07	0.00779	0.05		NM_028459	Wasl	0.74	78.22	0.00173	0.02		NM_026629	2410066E13Rik	0.69	7.18	0.00511	0.04		NM_001164441	Ankrd33b	0.57	25.64	0.000392	0.01		NM_001038610	Dach1	0.06	0.89	1e-12	0
NM_001033150	Plekhm2	1.25	81.46	0.0118	0.07		NM_001042659	Fzd5	0.74	21.13	0.00176	0.02		NM_026708	Tlcd1	0.69	5.27	0.00554	0.04		NM_019547	Rbm38	0.57	9.75	0.000636	0.01		NM_001163189	Enthd1	0.06	0.3	9.98e-09	0
NM_007649	Cd48	1.25	120.24	0.0133	0.07		NM_001109752	Dlg4	0.74	19.32	0.00186	0.02		NM_001141933	Nkain4	0.69	7.79	0.00618	0.04		NM_001171024	Nup62-il4i1	0.57	2.48	0.00265	0.02		NM_022723	Scube1	0.06	0.34	1.64e-08	0
NM_145402	Tmem51	1.25	83.45	0.0133	0.07		NR_003513	Neat1	0.74	254.87	0.00191	0.02		NM_172467	Zc3hav1l	0.69	6.44	0.00695	0.05		NM_001177674	Gpr68	0.57	3.41	0.00475	0.03		NM_177823	Ubash3a	0.05	3.96	2.9e-36	0
NM_172051	Tmcc3	1.25	61.26	0.0136	0.07		NM_011818	Gmcl1	0.74	20.69	0.00192	0.02		NM_146015	Efemp1	0.69	4.99	0.00698	0.05		NM_001177961	Gpm6b	0.57	1.53	0.00516	0.04		NM_145532	Mall	0.05	2.47	1.91e-29	0
NM_001080769	Uhrf1bp1	1.25	61.85	0.0208	0.1		NM_177640	D030056L22Rik	0.74	17.68	0.00193	0.02		NM_146240	Rassf9	0.69	4.51	0.00715	0.05		NM_013705	Zfp30	0.57	1.88	0.00519	0.04		NM_001098799	Tox2	0.05	1.85	5.66e-25	0
NM_001146687	Pip5k1c	1.25	195.13	0.0213	0.1		NM_010500	Ier5	0.74	64.2	0.00196	0.02		NM_028757	Nebl	0.69	8.12	0.00756	0.05		NM_013757	Sytl4	0.57	1.96	0.0052	0.04		NM_001039181	Npr3	0.05	1.28	4.27e-18	0
NM_001033525	Kcnk6	1.25	61.88	0.022	0.1		NM_008698	Nipsnap1	0.74	19.29	0.00198	0.02		NM_020275	Tnfrsf10b	0.69	4.95	0.00773	0.05		NM_177788	Exoc3l	0.57	2.28	0.0059	0.04		NR_037979	Gm1631	0.05	0.7	1.36e-13	0
NM_001130412	Lpin1	1.24	48.56	0.0138	0.07		NM_001004364	Asap2	0.74	50.69	0.00215	0.02		NM_153576	Cxcl17	0.69	8.25	0.00829	0.05		NM_001081219	Myo1a	0.57	1.54	0.00594	0.04		NM_177595	Mkx	0.05	0.18	2.03e-05	0
NM_029721	Snx27	1.24	79.38	0.0153	0.08		NM_001163640	Chn2	0.74	26.58	0.00216	0.02		NM_010612	Kdr	0.69	6.09	0.00929	0.06		NM_029070	Cldn26	0.57	2.65	0.0069	0.04		NM_001174170	Serpinb2	0.04	301.2	7.22e-48	0
NM_001033450	Mnda	1.24	36.48	0.0164	0.08		NM_007913	Egr1	0.74	111.78	0.00222	0.02		NM_001168572	Brsk1	0.69	4.45	0.00932	0.06		NR_034155	Olfr1372-ps1	0.57	1.34	0.00734	0.05		NM_007811	Cyp26a1	0.04	9.42	2.59e-44	0
NM_001136066	Hmox2	1.24	121.43	0.0165	0.08		NM_009931	Col4a1	0.74	155.5	0.0023	0.02		NM_133362	Erdr1	0.69	8	0.00987	0.06		NM_013769	Tjp3	0.57	2.4	0.00818	0.05		NM_019919	Ltbp1	0.04	223.07	5.91e-39	0
NM_021394	Zbp1	1.24	75.02	0.0197	0.09		NM_025402	1110031I02Rik	0.74	16.61	0.00282	0.02		NM_170671	Mycbpap	0.69	4.67	0.0101	0.06		NM_001039074	Ldb3	0.57	1.68	0.0115	0.06		NM_013623	Orm3	0.04	0.87	2.52e-20	0
NM_177725	Lrrc8a	1.23	31.95	0.0151	0.08		NM_175245	Mzt1	0.74	19.74	0.00293	0.02		NM_138674	Pkhd1l1	0.69	327.08	0.0104	0.06		NM_053080	Aldh1a3	0.57	2.19	0.0171	0.09		NM_027928	Chst13	0.04	0.51	2.2e-12	0
NM_172590	Wdr41	1.23	64.15	0.0155	0.08		NM_172443	Tbc1d16	0.74	31.53	0.00297	0.02		NM_172145	Fam176b	0.69	7.08	0.0107	0.06		NM_197988	1190005I06Rik	0.57	1.4	0.0204	0.1		NM_021432	Nap1l5	0.04	0.3	2.86e-06	0
NM_001081279	Mfhas1	1.23	72.92	0.0179	0.09		NM_145916	Zfp7	0.74	15.94	0.00299	0.02		NM_133764	Atp6v0e2	0.69	5.58	0.0109	0.06		NM_001163493	Stard13	0.56	22.22	7.8e-10	0		NM_080727	Tmprss3	0.04	0.22	3.21e-06	0
NM_172773	Slc17a5	1.23	44.48	0.0184	0.09		NM_001193305	Mical2	0.74	225.99	0.00309	0.02		NM_144816	Rhbdl1	0.69	11.41	0.0117	0.07		NM_009061	Rgs2	0.56	136.94	1.07e-08	0		NM_011446	Sox7	0.03	5.25	2.08e-65	0
NM_001113517	Arhgef7	1.23	96.1	0.0197	0.09		NM_198035	Zbtb39	0.74	16.28	0.00327	0.03		NM_183204	Rnf182	0.69	4.16	0.0124	0.07		NM_009755	Bmp1	0.56	13.39	2.01e-07	0		NM_001077354	C77370	0.03	2.15	3.64e-39	0
NM_033144	Sept8	1.23	100.24	0.0197	0.09		NM_010191	Fdft1	0.74	23.32	0.00341	0.03		NM_174851	Il28ra	0.69	5.13	0.0128	0.07		NM_001043336	Eml1	0.56	20.2	2.44e-07	0		NM_001034906	Trim43a	0.03	1.99	5.83e-32	0
NM_010840	Mthfr	1.23	45.52	0.0201	0.1		NM_001159571	Ephb4	0.74	13.92	0.00367	0.03		NM_001110252	Hpn	0.69	9.41	0.0137	0.07		NM_001164563	Amigo2	0.56	18.73	7.64e-07	0		NM_172812	Htr2a	0.03	0.81	3.69e-17	0
NM_177158	Rinl	1.23	52.61	0.0216	0.1		NM_001085374	Mcc	0.74	15.96	0.00393	0.03		NM_001034878	Dnaic2	0.69	3.69	0.0161	0.08		NM_026900	Zfp580	0.56	3.43	0.000171	0		NR_002858	Gm4956	0.03	0.26	1.65e-08	0
NR_003518	Pisd-ps3	1.23	198.31	0.0223	0.1		NM_009437	Tst	0.74	61.88	0.00407	0.03		NM_021454	Cdc42ep5	0.69	3.68	0.0192	0.09		NM_028055	Btbd17	0.56	4.83	0.000445	0.01		NM_019917	Vmn2r26	0.02	16.22	7.78e-79	0
NM_008884	Pml	1.23	103.51	0.0226	0.1		NM_007838	Ddost	0.74	316.3	0.00411	0.03		NM_023209	Pbk	0.69	9.25	0.0213	0.1		NM_146578	Olfr1033	0.56	2.05	0.00123	0.01		NM_019911	Tdo2	0.02	5.42	9.21e-53	0
NM_029730	Mospd2	1.22	51.56	0.0152	0.08		NR_028516	Prr3	0.74	14.12	0.00457	0.03		NM_018865	Wisp1	0.69	4.19	0.0219	0.1		NM_053143	Pcdhb18	0.56	1.88	0.00174	0.02		NM_172143	Ofcc1	0.02	2.34	9.73e-34	0
NM_008796	Pctp	1.22	39.57	0.0153	0.08		NM_001168253	Fam83h	0.74	13.25	0.00474	0.03		NM_021436	Tmeff1	0.69	2.37	0.0227	0.1		NM_027402	Fndc5	0.56	2.14	0.00215	0.02		NM_021423	Shank3	0.02	1.73	5.99e-29	0
NM_013796	Nagpa	1.22	65.6	0.0223	0.1		NM_001033149	Ttc9	0.74	18.41	0.0048	0.03		NM_011932	Dapp1	0.68	64.57	4.05e-06	0		NM_023892	Icam4	0.56	2.16	0.00287	0.02		NM_177175	Tmem215	0.02	0.74	2.23e-20	0
NM_025576	Ptpmt1	1.21	36.42	0.0167	0.08		NM_028783	Robo4	0.74	18.96	0.00492	0.03		NM_023887	Gcnt2	0.68	45.31	4.75e-06	0		NM_145636	Il27	0.56	2.42	0.00379	0.03		NM_001145162	Ube2ql1	0.01	0.82	4.07e-22	0
NM_145220	Appl2	1.21	67.37	0.0222	0.1		NM_001168477	Ttc23	0.74	13.53	0.00542	0.04		NM_001171147	Yap1	0.68	49.63	4.83e-06	0		NM_175189	Hepacam	0.56	2	0.00523	0.04		NM_023396	Rprm	0.01	0.26	3.34e-10	0
NM_008325	Idua	1.2	45.1	0.0215	0.1		NM_009197	Slc16a2	0.74	14.39	0.00545	0.04		NM_010110	Efnb1	0.68	32.92	1.12e-05	0		NM_017465	Sult2b1	0.56	1.12	0.00987	0.06		NM_009997	Cyp2a4	0.01	0.22	1.72e-08	0
			m
