# Supplementary material for: CAR-T cell-mediated depletion of immunosuppressive tumor-associated macrophages promotes endogenous antitumor immunity and augments adoptive immunotherapy
Source: Nat Commun. 2021 Feb 9;12:877. doi: 10.1038/s41467-021-20893-2 (PMC7873057; doi:10.1038/s41467-021-20893-2)
Supplement: Supplementary file 6 — Source Data [file 41467_2021_20893_MOESM6_ESM.xlsx]

## Sheet: Fig 1
1A
	D0	D14	D56
	12.2	15.4	35
	4.68	18.7	71
	16.1	21.3	52.2
	14.6	14.2	39
	14.2	19.2	53.9
		23.4	59.3
			49.3
			57.4
1C
	N-CM	ID8-CM
	16.1	40.7
	24.3	38.8
	18	30
	25	46.2
	18.1	44.8
	12.6	32.7

## Sheet: Fig 2
2D
		FRβ - TAMs								FRβ+ TAMs
	CD204	59.7	1.41	53.9	62.2					89.4	77.7	86.9	96.4
	CD206	25.5	20.7	19.5	9.48	15.4	13.8	14.5	18.4	96	96.9	93.7	92	93.6	92	93.5	95.1
2E
		FRβ - TAMs				FRβ+ TAMs
	PDL1	56.1	23.7	56.4	33.9	77.5	92.6	82.3	81.3
2F
		FRβ - TAMs								FRβ+ TAMs
	Arg1				21.5	3.55	19.8	4.9	9.36	57.1	73.3	71.4	67.4	85.5
	Egr2	0.689	4.49	0.538	31.1	13.4	24.9	21.3	25.3	34.4	43.2	41.8	88.4	87	93.5	89.1	95.9
2G
	IL-1α	FRβ-TAM						FRB+ TAM
	- LPS	3.16	4.24	4.49	6.96	3.95	4.48	3.61	4.24	5.1	2.98	2.7	3.87
	+ LPS	164.72	89.93	67.65	59.65	54.78	49.03	28.72	40.52	24.03	20.16	20.25	19.18
	IL-1β	FRβ-TAM						FRB+ TAM
	- LPS	0	0	0	0	0	0	0	0	0	0	0	0
	+ LPS	46.52	50.83	51.18	54.92	49.51	46.91	24.67	0	0	0	0	0
	IL-12p70	FRβ-TAM						FRB+ TAM
	- LPS	2.24	0	0	0	0	0	0	0	0	0	0	0
	+ LPS	3.46	3.31	4	2.96	0	0	0	0	0	0	0	0
	IL-6	FRβ-TAM						FRB+ TAM
	- LPS	2714.87	2703.6	3117.08	3004.1	3040.86	2920.08	535.44	547.88	552.12	510.93	437.41	482.54
	+ LPS	17604.4	17604.4	17604.4	17604.4	17604.4	17604.4	4166.62	4629.7	3774.9	4028.3	3771.33	3501.72
	IL-27	FRβ-TAM						FRB+ TAM
	- LPS	0	28.79	15.91	18.13	22.85	22.03	0	20.83	0	0	0	21.23
	+ LPS	31.91	31.46	35.59	47.24	21.63	17.01	14.5	0	0	0	0	0
	IL-17α	FRβ-TAM						FRB+ TAM
	- LPS	2.14	1.34	1.42	3.64	1.21	1.02	0	0.9	0	0	0	0
	+ LPS	7.31	5.78	7.27	7.12	5.45	4.3	2.44	0	0	0	0	0
	IL-23	FRβ-TAM						FRB+ TAM
	- LPS	0	0	0	0	0	0	0	0	0	0	0	0
	+ LPS	15.94	17.61	14.51	17.31	13.22	11.51	0	0	0	0	0	0
	IFN-β	FRβ-TAM						FRB+ TAM
	- LPS	0	17.76	23.91	26.75	25.12	22.72	0	29.68	20.39	30.1	0	0
	+ LPS	14.53	41.59	38.86	52.39	24.31	23.91	23.12	19.25	0	0	0	0
	TNF-α	FRβ-TAM						FRB+ TAM
	- LPS	830.5	758.17	588.31	631.15			365.95	401.24	394.85	360.26
	+ LPS	825.63	863.8	949.48	854.64			817.83	727.01	829.63	770.75
	GM-CSF	FRβ-TAM						FRB+ TAM
	- LPS	7.45	6.34	7.37	8.75	6.29	6.75	0	0	0	0	0	1.45
	+ LPS	111.19	111.11	120.94	117.51	108.69	121.56	8.02	9.82	9.03	10.02	8.75	4.95
	IL-10	FRβ-TAM						FRB+ TAM
	- LPS	144.2	152.22	187.33	191.09	189.94	156.14	479.69	480.54	509.9	492.6	448.21	468.33
	+ LPS	314.85	364.94	378.69	387.66	341.14	348.5	1499.74	1644.36	1418.27	1474.67	1387.56	1361.24
2H
	Time (minutes)	FRβ - TAMs						FRβ+ TAMs
	1.35304	124.899	121.828	131.173	119.666	94.5895	109.867	152.565	140.683	153.627	143.33	123.135	126.725
	7.96589	122.271	125.553	133.476	119.312	96.1649	109.907	149.138	137.138	153.059	139.784	121.44	127.411
	14.5353	119.384	123.48	130.468	117.699	94.9416	108.886	147.894	135.765	150.223	137.626	120.566	126.92
	21.2818	55.1167	66.7448	59.5737	55.6972	53.7692	54.5307	69.8037	71.5999	65.6024	75.2494	64.4276	60.332
	27.871	50.0871	62.6544	56.9953	50.7589	44.0098	49.6057	65.0191	64.2807	63.5259	68.5805	59.7442	54.9346
	34.4826	49.0503	61.6349	56.4827	50.7077	41.9821	47.7274	64.07	63.1682	64.1796	67.7242	58.4519	55.3573
	41.1683	165.467	207.034	204.169	155.321	174.067	132.994	224.686	287.596	278.64	240.762	261.985	185.178
	47.7699	153.998	183.822	187.872	143.598	158.243	135.165	212.723	260.989	257.535	211.708	237.722	166.511
	54.4613	149.517	170.551	174.042	136.724	145.526	134.43	205.392	241.039	241.987	202.14	222.204	160.585
	61.2268	47.8806	56.3402	44.8089	43.6412	34.2776	43.7696	61.4504	55.3404	59.5972	55.6268	52.1522	45.2927
	67.8776	45.7171	56.1561	50.5182	45.1964	34.9087	45.2098	60.1735	57.2261	59.2474	58.9241	52.8937	49.3463
	74.4611	45.3777	54.6701	48.9495	43.7219	34.0071	43.8694	58.8617	57.3686	58.2863	58.0084	52.5324	47.8909

## Sheet: Fig 3
3B
	hMeso CAR-T + ID8	hMeso CAR-T + ID8.hMeso	hMeso CAR-T + ID8.meso + FRβ- TAM	hMeso CAR-T + ID8.meso + FRβ+ TAM
	9.49	64.8	66.7	46.6
	8.4	57.6	65.3	45.8
	30.4	46.6	65.8	40.3
3C
	hMeso CAR-T + ID8	hMeso CAR-T + ID8.hMeso	hMeso CAR-T + ID8.meso + FRβ- TAM	hMeso CAR-T + ID8.meso + FRβ+ TAM
	10613.9	24798.5	28644.6	11536.9
	8536.92	26829.2	25629.2	15675.4

## Sheet: Fig 4
4B
	UTD	hCD19	mFRβ
	2.7	60.5	67.2
	2.19	56.6	68.3
	2.34	58.3	66.8
	0.281	66.3	77.8
		65.5	79.9
		65.5	77.5
		60.7	75.9
		66	78.4
		77	62.5
		78.3	65.4
4C
		Target alone			UTD			mFRβ			hCD19
	Folr2 -/-	0	2.94118	297.059	0	0	0	0	2002.94	0	0	0	0
	Folr2 wt	0	0	0	0	0	0	27591.2	30708.8	29179.4	0	2.94118	0
4D
	Folr2 -/-														Folr2 wt
	Time (hours)	Target alone			UTD			mFRβ			hCD19				Time (hours)	Target alone			UTD			mFRβ			hCD19
	0	1	1	1	1	1	1	1	1	1	1	1	1		0	1	1	1	1	1	1	1	1	1	1	1	1
	0.004444	1.0193	1.0116	1.0225	1.0497	1.0416	1.0155	1.0184	1.0273	0.998	0.9841	1.0142	1.0354		0.004444	1.0194	1.0373	0.9869	1.0617	1.0831	1.0494	1.0691	1.0638	1.0755	1.0602	1.0539	1.0489
	0.398056	0.9252	0.9173	0.9233	0.9066	0.9302	0.9146	0.9175	0.9378	0.926	0.9197	0.9241	0.9266		0.398056	0.9283	0.9487	0.9145	0.9629	0.9705	0.9556	0.7872	0.8041	0.8225	0.9465	0.946	0.9335
	0.731667	1.0262	1.0261	1.0298	1.0114	1.0049	0.9991	0.9761	0.9895	0.983	0.9884	0.9926	0.9922		0.731667	1.01	1.0327	1.0045	1.035	1.0377	1.0167	0.5392	0.5249	0.5163	0.9999	0.9958	0.9958
	1.065	1.0974	1.0946	1.0981	1.0775	1.063	1.0569	1.0065	1.0216	1.0113	1.0202	1.0295	1.0273		1.065	1.0719	1.0909	1.0564	1.0827	1.084	1.0573	0.3816	0.3764	0.3627	1.035	1.0227	1.0314
	1.39833	1.1338	1.1279	1.1261	1.1002	1.0795	1.0831	1.0245	1.0283	1.0322	1.0422	1.0534	1.0388		1.39833	1.1008	1.1108	1.0712	1.0869	1.1026	1.0614	0.3024	0.3008	0.2864	1.0386	1.0245	1.0371
	1.73139	1.151	1.148	1.1372	1.1079	1.0893	1.0961	1.0331	1.0384	1.0429	1.0404	1.0559	1.0346		1.73139	1.1091	1.116	1.0792	1.088	1.0939	1.0521	0.238	0.2376	0.2285	1.026	1.0161	1.0171
	2.06472	1.1571	1.157	1.1436	1.112	1.0891	1.1011	1.0395	1.0523	1.0528	1.0353	1.0451	1.0308		2.06472	1.1166	1.1134	1.0692	1.0879	1.0907	1.0464	0.1939	0.1927	0.1866	1.015	1.0009	0.9995
	2.39806	1.1648	1.158	1.1449	1.1087	1.0946	1.1056	1.0531	1.0688	1.0585	1.0339	1.0442	1.0345		2.39806	1.1148	1.1077	1.0648	1.0871	1.0912	1.0347	0.1661	0.1637	0.1574	1.0037	0.995	0.9828
	2.73139	1.1718	1.168	1.1464	1.1086	1.099	1.1063	1.0699	1.0866	1.0659	1.0399	1.0584	1.046		2.73139	1.1144	1.1068	1.0625	1.0866	1.0908	1.034	0.1441	0.144	0.1378	1.0066	0.9997	0.9797
	3.065	1.1727	1.1749	1.1553	1.1179	1.11	1.113	1.0917	1.1012	1.0794	1.0552	1.0852	1.0707		3.065	1.1138	1.1047	1.0615	1.0912	1.0944	1.0315	0.1266	0.128	0.1233	1.0092	1.0102	0.9865
	3.39833	1.1783	1.1795	1.1578	1.1365	1.1288	1.1218	1.1151	1.1172	1.0981	1.0776	1.1077	1.0898		3.39833	1.1208	1.1062	1.0653	1.1052	1.105	1.0406	0.114	0.117	0.1108	1.0204	1.0243	0.9983
	3.73194	1.1883	1.187	1.1672	1.158	1.1533	1.1444	1.1394	1.1413	1.1192	1.1062	1.133	1.1264		3.73194	1.1247	1.1048	1.0624	1.1206	1.1094	1.053	0.1049	0.1093	0.1038	1.0306	1.0368	1.0086
	4.06528	1.1951	1.1971	1.1726	1.1845	1.1799	1.1755	1.1729	1.1727	1.1426	1.1351	1.1546	1.1515		4.06528	1.1204	1.1052	1.064	1.1384	1.1285	1.0655	0.0976	0.1009	0.0979	1.05	1.0573	1.0142
	4.39889	1.2033	1.2065	1.1779	1.2136	1.2099	1.2005	1.1973	1.1885	1.1703	1.1627	1.1771	1.1745		4.39889	1.1232	1.1074	1.0676	1.1585	1.1529	1.0722	0.0925	0.0962	0.0923	1.0638	1.0737	1.0274
	4.73222	1.2138	1.2204	1.1917	1.2354	1.2355	1.231	1.2182	1.2135	1.1882	1.1951	1.2013	1.1941		4.73222	1.1318	1.1105	1.0675	1.1679	1.1657	1.0882	0.0873	0.0897	0.0873	1.0748	1.0874	1.0373
	5.06583	1.2205	1.231	1.2052	1.2597	1.264	1.2625	1.2425	1.2332	1.2187	1.2215	1.2203	1.212		5.06583	1.1399	1.1156	1.0731	1.1833	1.186	1.0982	0.0827	0.0857	0.085	1.0862	1.1003	1.0519
	5.39917	1.2315	1.2461	1.2201	1.2834	1.2918	1.2863	1.2623	1.2482	1.2365	1.2395	1.2521	1.2208		5.39917	1.1503	1.1176	1.0771	1.2001	1.2028	1.1149	0.0785	0.0814	0.0813	1.0896	1.0984	1.0596
	5.7325	1.2482	1.2584	1.2324	1.3035	1.3222	1.3136	1.276	1.2715	1.2535	1.2625	1.2703	1.2434		5.7325	1.1597	1.121	1.0823	1.2104	1.2122	1.134	0.0746	0.0775	0.0769	1.0876	1.0966	1.0656
	6.06583	1.2645	1.2744	1.2475	1.3295	1.3489	1.339	1.3105	1.2925	1.2704	1.278	1.2822	1.2562		6.06583	1.1681	1.1288	1.0894	1.2259	1.2208	1.1462	0.0712	0.0751	0.0723	1.0891	1.1014	1.0719
	6.39917	1.2807	1.2878	1.2667	1.3565	1.3705	1.3617	1.3238	1.3042	1.2911	1.2875	1.2978	1.2639		6.39917	1.1747	1.1322	1.0997	1.2474	1.2274	1.1613	0.0682	0.0707	0.0692	1.0819	1.0969	1.0724
	6.7325	1.2995	1.3057	1.284	1.3762	1.3908	1.3813	1.3351	1.3136	1.2985	1.3014	1.3064	1.2712		6.7325	1.1828	1.1482	1.1074	1.2547	1.2468	1.1795	0.0664	0.068	0.0658	1.0722	1.0932	1.0701
	7.06556	1.3146	1.3237	1.3072	1.3904	1.4123	1.3982	1.3437	1.3285	1.3092	1.3097	1.3183	1.277		7.06556	1.192	1.1582	1.1158	1.2619	1.2583	1.1934	0.0645	0.0643	0.0629	1.0692	1.0849	1.0698
	7.39889	1.3307	1.3464	1.3237	1.4138	1.4306	1.4115	1.3629	1.3426	1.3232	1.3115	1.3167	1.2772		7.39889	1.2018	1.1633	1.1241	1.2716	1.2723	1.2038	0.0617	0.0615	0.0616	1.0598	1.0825	1.0728
	7.73222	1.3443	1.3649	1.3466	1.4403	1.4524	1.4355	1.3801	1.3541	1.3357	1.3126	1.3237	1.2805		7.73222	1.2038	1.1723	1.1347	1.2787	1.2847	1.2115	0.0589	0.0603	0.0574	1.0466	1.0742	1.0724
	8.06556	1.3672	1.3871	1.361	1.4625	1.4695	1.4436	1.3846	1.3692	1.3476	1.3188	1.3282	1.2837		8.06556	1.2065	1.1798	1.1433	1.2859	1.2937	1.2202	0.057	0.0578	0.0576	1.0366	1.06	1.0684
	8.39917	1.3854	1.4113	1.3834	1.4804	1.4995	1.4748	1.4047	1.3897	1.3702	1.3218	1.3365	1.2815		8.39917	1.218	1.1919	1.1475	1.2886	1.3011	1.2314	0.055	0.0561	0.0548	1.031	1.0505	1.0643
	8.7325	1.4017	1.4346	1.4076	1.4957	1.5194	1.4963	1.4144	1.4048	1.3837	1.3246	1.3356	1.2936		8.7325	1.2283	1.1991	1.1535	1.2969	1.3126	1.2437	0.0553	0.0546	0.0532	1.0213	1.0455	1.0525
	9.06556	1.4209	1.451	1.4271	1.5171	1.5442	1.5219	1.4268	1.4235	1.4042	1.33	1.3468	1.2964		9.06556	1.2337	1.214	1.1614	1.3028	1.3285	1.2552	0.0528	0.0533	0.0518	1.0119	1.044	1.0486
	9.39889	1.4373	1.4711	1.4472	1.5406	1.5661	1.5419	1.446	1.443	1.4147	1.3417	1.3523	1.3074		9.39889	1.245	1.2284	1.1688	1.305	1.3472	1.2693	0.0518	0.0516	0.0493	1.002	1.0453	1.0527
	9.73222	1.4538	1.4886	1.4695	1.5705	1.5892	1.5599	1.4687	1.463	1.4276	1.3567	1.3558	1.3147		9.73222	1.2602	1.239	1.1732	1.3177	1.3545	1.2805	0.0508	0.0498	0.0483	1.0003	1.0488	1.0521
	10.0656	1.4739	1.5089	1.4921	1.5982	1.6139	1.5814	1.4826	1.4773	1.4428	1.3569	1.3568	1.3152		10.0656	1.2658	1.2514	1.1791	1.3389	1.3808	1.2894	0.0486	0.0485	0.047	0.9953	1.0406	1.047
	10.3989	1.4963	1.5341	1.515	1.6157	1.6354	1.6141	1.4994	1.489	1.4639	1.3607	1.3697	1.3187		10.3989	1.2708	1.2608	1.1767	1.3555	1.3964	1.3055	0.0485	0.0477	0.0455	0.9918	1.0452	1.0426
	10.7322	1.5199	1.5564	1.5305	1.6362	1.6617	1.6363	1.5131	1.5116	1.4877	1.3706	1.3751	1.3249		10.7322	1.2906	1.2711	1.1916	1.3681	1.4014	1.3229	0.0473	0.0471	0.0452	0.9889	1.0474	1.0431
	11.0658	1.535	1.581	1.5481	1.6609	1.6743	1.6625	1.5257	1.532	1.5173	1.3839	1.3876	1.3336		11.0658	1.3025	1.2804	1.199	1.3743	1.4205	1.3351	0.0458	0.0454	0.0439	0.9881	1.0458	1.0403
	11.3992	1.5528	1.5995	1.5689	1.6756	1.6995	1.6767	1.5501	1.5477	1.5427	1.3912	1.3979	1.3328		11.3992	1.3035	1.2989	1.2114	1.3825	1.4378	1.337	0.0457	0.0452	0.0446	0.9805	1.0354	1.0346
	11.7325	1.5792	1.6159	1.5889	1.6996	1.7184	1.7031	1.5653	1.56	1.5698	1.3959	1.4119	1.3411		11.7325	1.3169	1.3193	1.2244	1.3904	1.4608	1.3562	0.0444	0.045	0.0433	0.9736	1.0447	1.0348
	12.0658	1.605	1.6297	1.6041	1.7251	1.7437	1.7252	1.5851	1.5765	1.59	1.414	1.4219	1.3447		12.0658	1.3319	1.3279	1.2314	1.4015	1.4732	1.3729	0.0446	0.0432	0.0423	0.9671	1.0507	1.0339
	12.3992	1.6177	1.6424	1.6292	1.7417	1.7621	1.7465	1.5985	1.6053	1.6088	1.4193	1.4287	1.3526		12.3992	1.3455	1.3413	1.2374	1.4237	1.505	1.3927	0.0437	0.0429	0.0416	0.9718	1.0524	1.0362
	12.7328	1.6382	1.6575	1.6529	1.7672	1.7686	1.7601	1.6216	1.6246	1.6222	1.4192	1.4369	1.356		12.7328	1.3581	1.3494	1.2442	1.4398	1.5296	1.4099	0.0434	0.0425	0.0419	0.9744	1.0497	1.0281
	13.0661	1.6588	1.6827	1.6646	1.7768	1.7826	1.7851	1.6419	1.6471	1.6401	1.4309	1.4537	1.3656		13.0661	1.3716	1.3632	1.2528	1.4608	1.5464	1.4265	0.0441	0.0419	0.0418	0.9681	1.0522	1.035
	13.3994	1.6755	1.7048	1.6857	1.7862	1.7983	1.7955	1.6612	1.6644	1.651	1.4405	1.4613	1.3669		13.3994	1.3867	1.3728	1.2623	1.4732	1.5589	1.437	0.0437	0.0421	0.0414	0.9581	1.0599	1.0333
	13.7328	1.6924	1.7186	1.7057	1.8027	1.8106	1.8156	1.6737	1.6844	1.6754	1.4464	1.4681	1.3773		13.7328	1.3914	1.3867	1.2734	1.4895	1.5722	1.4409	0.0434	0.041	0.0399	0.9568	1.0673	1.0374
	14.0661	1.7144	1.7339	1.7295	1.8176	1.8245	1.8327	1.7027	1.6982	1.7036	1.4525	1.4859	1.3838		14.0661	1.3905	1.3903	1.2809	1.5017	1.5863	1.4588	0.0427	0.0396	0.0408	0.9595	1.0668	1.0343
	14.3994	1.7333	1.7521	1.7435	1.8239	1.8401	1.8517	1.7089	1.7062	1.7185	1.4504	1.4976	1.3956		14.3994	1.4146	1.4051	1.2888	1.5199	1.6139	1.4742	0.0424	0.0407	0.0407	0.9618	1.0656	1.0431
	14.7328	1.7497	1.7683	1.749	1.8362	1.8552	1.8533	1.7256	1.7142	1.7334	1.4628	1.5062	1.4016		14.7328	1.4149	1.4175	1.2987	1.5239	1.6312	1.4883	0.0422	0.0407	0.0409	0.9605	1.0714	1.0449
	15.0661	1.7667	1.7798	1.7626	1.8496	1.8609	1.8766	1.7357	1.7217	1.7426	1.4707	1.513	1.4032		15.0661	1.4254	1.4296	1.3064	1.5301	1.639	1.495	0.043	0.0402	0.0401	0.9628	1.0836	1.0533
	15.3994	1.7715	1.7921	1.774	1.8658	1.8744	1.8776	1.7454	1.7379	1.7602	1.4777	1.521	1.4025		15.3994	1.4432	1.4432	1.3171	1.5428	1.661	1.5129	0.0441	0.0391	0.0399	0.9614	1.0791	1.0616
	15.7333	1.7841	1.8058	1.7899	1.8866	1.8814	1.8842	1.7628	1.7478	1.7633	1.4856	1.5179	1.403		15.7333	1.4563	1.4536	1.3271	1.5599	1.6855	1.5276	0.0421	0.0397	0.04	0.9632	1.0919	1.0638
	16.0669	1.7973	1.8165	1.7997	1.8924	1.8937	1.8889	1.7816	1.7543	1.774	1.4984	1.5234	1.4084		16.0669	1.4594	1.4655	1.336	1.5702	1.7104	1.5393	0.0421	0.0394	0.0403	0.9692	1.0908	1.0711
	16.4006	1.8146	1.8281	1.8109	1.897	1.9058	1.9076	1.7951	1.7581	1.7851	1.5062	1.5347	1.4169		16.4006	1.476	1.4738	1.3435	1.5872	1.7167	1.54	0.0424	0.0393	0.0393	0.9688	1.094	1.0787
	16.7339	1.8116	1.8501	1.8252	1.9092	1.9123	1.9215	1.8013	1.7721	1.7967	1.5281	1.5408	1.4105		16.7339	1.4874	1.4931	1.3466	1.5836	1.7139	1.5624	0.0426	0.0385	0.0388	0.9802	1.087	1.0784
	17.0672	1.8143	1.8556	1.8384	1.9085	1.9136	1.9276	1.808	1.7713	1.8102	1.536	1.5554	1.4126		17.0672	1.4926	1.501	1.3618	1.5942	1.729	1.5721	0.042	0.0373	0.0371	0.9863	1.0879	1.0798
	17.4	1.8221	1.8598	1.8405	1.9188	1.9163	1.9314	1.8133	1.7786	1.8195	1.5397	1.5587	1.4087		17.4	1.5054	1.5167	1.3715	1.6117	1.7559	1.5774	0.0424	0.0376	0.0385	0.9889	1.0995	1.0841
	17.7339	1.8486	1.8708	1.8458	1.92	1.9148	1.9409	1.8176	1.7889	1.8346	1.5417	1.5517	1.4133		17.7339	1.5131	1.5216	1.3791	1.6228	1.7654	1.5931	0.0417	0.0374	0.0385	0.9863	1.1041	1.0946
	18.0672	1.8443	1.8922	1.8571	1.9291	1.9079	1.9485	1.816	1.7902	1.8355	1.5489	1.5511	1.411		18.0672	1.515	1.539	1.4013	1.6295	1.7815	1.6057	0.041	0.0362	0.0376	0.9852	1.0999	1.0975
	18.4006	1.8407	1.8967	1.8695	1.9315	1.9041	1.9471	1.8094	1.8005	1.8356	1.5538	1.5518	1.4145		18.4006	1.5356	1.5387	1.4109	1.6436	1.7924	1.6211	0.0422	0.0376	0.0376	0.9898	1.1125	1.1028
	18.9047	1.8352	1.9001	1.8803	1.9262	1.899	1.9322	1.8027	1.802	1.8427	1.5626	1.5513	1.4107		18.9047	1.5325	1.5564	1.4143	1.6518	1.8129	1.6275	0.0425	0.0366	0.0372	0.9932	1.1247	1.1109
	19.2381	1.8343	1.8899	1.8981	1.9189	1.8817	1.937	1.8025	1.8011	1.8413	1.5751	1.559	1.4101		19.2381	1.5366	1.5551	1.4155	1.6574	1.8239	1.6373	0.0425	0.0367	0.0379	0.9985	1.1274	1.112
	19.5717	1.8429	1.9027	1.9042	1.9123	1.8903	1.9265	1.7983	1.799	1.8437	1.5834	1.5542	1.4041		19.5717	1.5517	1.5635	1.4268	1.6659	1.8313	1.6407	0.0423	0.0373	0.0378	0.9981	1.1311	1.1192
	19.9053	1.8497	1.9041	1.9128	1.914	1.8827	1.9284	1.788	1.7904	1.8448	1.5937	1.5617	1.4018		19.9053	1.5522	1.5745	1.4284	1.6743	1.8408	1.646	0.0416	0.0371	0.0381	0.9999	1.135	1.1226
	20.2386	1.8496	1.9028	1.9135	1.9052	1.8722	1.9196	1.7907	1.7843	1.8347	1.5903	1.5676	1.3939		20.2386	1.5536	1.5879	1.4306	1.6773	1.8474	1.6519	0.0406	0.0358	0.0377	0.9952	1.1438	1.1248
	20.5719	1.8661	1.9081	1.9167	1.899	1.8667	1.9178	1.7877	1.7739	1.8314	1.594	1.5728	1.387		20.5719	1.5587	1.5779	1.4328	1.6957	1.867	1.6469	0.0409	0.0376	0.0381	0.9952	1.143	1.134
	20.9056	1.863	1.9169	1.9134	1.8966	1.8573	1.9098	1.7871	1.7705	1.8285	1.5952	1.5869	1.3849		20.9056	1.5635	1.6004	1.4501	1.7006	1.8832	1.6506	0.0407	0.036	0.037	1.0039	1.1393	1.1382
	21.2389	1.8737	1.9093	1.9046	1.8861	1.8399	1.8933	1.783	1.7602	1.8239	1.5942	1.5804	1.3779		21.2389	1.5768	1.5955	1.4439	1.702	1.8941	1.6512	0.0408	0.0365	0.0373	1.008	1.1435	1.1356
	21.5728	1.8639	1.9015	1.8994	1.8739	1.82	1.8896	1.7754	1.7597	1.8189	1.6097	1.578	1.38		21.5728	1.5858	1.5963	1.4518	1.7062	1.8908	1.6703	0.0407	0.036	0.0373	1.0141	1.1466	1.1426
	21.9061	1.8628	1.9116	1.9027	1.8685	1.8132	1.8725	1.7765	1.7516	1.8172	1.6168	1.5898	1.3761		21.9061	1.5893	1.616	1.4572	1.7047	1.8982	1.6759	0.0416	0.0362	0.0374	1.0132	1.1548	1.1573
	22.2394	1.864	1.9158	1.9056	1.8501	1.798	1.8527	1.7619	1.7393	1.8137	1.6131	1.5794	1.3735		22.2394	1.5941	1.6136	1.4614	1.7046	1.8968	1.6636	0.0396	0.0366	0.037	1.0133	1.1583	1.1534
	22.5728	1.8658	1.9066	1.894	1.8378	1.7763	1.8446	1.7447	1.7288	1.7997	1.6231	1.5761	1.3616		22.5728	1.5978	1.6119	1.4688	1.7142	1.8964	1.6654	0.0421	0.0354	0.0369	1.0164	1.1624	1.1669
	22.9047	1.8648	1.9085	1.901	1.8286	1.7648	1.8233	1.7504	1.7225	1.7911	1.6189	1.5719	1.3553		22.9047	1.6018	1.617	1.4634	1.7142	1.8954	1.6605	0.0403	0.0363	0.0368	1.0179	1.173	1.1674
	23.2381	1.8589	1.9096	1.9065	1.8178	1.7463	1.815	1.7388	1.7067	1.776	1.639	1.5675	1.3552		23.2381	1.6053	1.6126	1.469	1.7198	1.8872	1.6623	0.0403	0.035	0.037	1.0195	1.171	1.1731
	23.5719	1.8615	1.9155	1.909	1.8031	1.7274	1.7998	1.7145	1.6907	1.7684	1.6407	1.5662	1.347		23.5719	1.6312	1.6315	1.48	1.7203	1.888	1.6577	0.0401	0.0359	0.0363	1.0223	1.1699	1.1754
	23.9056	1.8605	1.9134	1.9095	1.7821	1.7146	1.7753	1.6959	1.6706	1.7628	1.6326	1.5643	1.3418		23.9056	1.6408	1.6389	1.4974	1.7238	1.8884	1.6573	0.0396	0.0351	0.0364	1.0268	1.171	1.1809
	24.2392	1.8572	1.9129	1.9135	1.7703	1.7036	1.7593	1.6884	1.6601	1.755	1.6295	1.5714	1.3319		24.2392	1.6345	1.6537	1.4855	1.7244	1.8858	1.6447	0.0404	0.0347	0.0363	1.0215	1.184	1.1869
	24.5728	1.8354	1.911	1.912	1.7531	1.6879	1.7463	1.6706	1.6449	1.7414	1.6309	1.563	1.327		24.5728	1.6276	1.6494	1.4762	1.7245	1.8857	1.639	0.0395	0.035	0.0359	1.0306	1.1868	1.1888
	24.9061	1.8297	1.901	1.9064	1.737	1.6714	1.7224	1.6541	1.6361	1.7244	1.6393	1.5568	1.3201		24.9061	1.6404	1.637	1.4803	1.7084	1.8716	1.631	0.0391	0.034	0.035	1.0305	1.1854	1.1891

## Sheet: Fig 5
5B
	UTD	mFRβ	hCD19
	36	3.53	38.5
	39.2	10.5	45.6
	25.6	14.2	29.4
	14.6	10.7	43.2
		5.28	43.8
			26
5C
	Day	UTD													hCD19												mFRβ
	-2	413000000	686000000	355000000	656000000	876000000	573000000	548000000	859000000	241000000	633000000	284000000	199000000	876000000	577000000	195000000	470000000	785000000	946000000	180000000	34500000	213000000	587000000	504000000	10500000	891000000	381000000	324000000	276000000	554000000	637000000	497000000	497000000	427000000	501000000	390000000	174000000	305000000	193000000
	1	172000000	1130000000	338000000	366000000	1470000000	541000000	311000000	305000000						629000000	576000000	590000000	419000000	849000000	764000000	31400000	516000000					270000000	200000000	174000000	552000000	335000000	140000000	375000000	451000000
	4	392000000	790000000	849000000	664000000	2230000000	1980000000	378000000	619000000	162000000	797000000	345000000	268000000	469000000	658000000	454000000	1650000000	531000000	1890000000	1890000000	88300000	830000000	514000000	488000000	192000000	696000000	442000000	372000000	375000000	729000000	427000000	316000000	671000000	124000000	310000000	162000000	76600000	174000000	65900000
	8	767000000	1820000000	792000000	1350000000	1370000000	3650000000	767000000	1540000000	174000000	1670000000	626000000	605000000	933000000	1100000000	501000000	1380000000	1210000000	1810000000	869000000	85300000	428000000	1190000000	530000000	660000000	654000000	502000000	607000000	394000000	1020000000	843000000	473000000	603000000	584000000	150000000	668000000	324000000	312000000	121000000
	11	696000000	644000000	1450000000	2860000000	82600000	1900000000	1680000000	1690000000	515000000	1030000000	656000000	477000000	1190000000	1350000000	430000000	972000000	2800000000	1650000000	1560000000	226000000	1710000000	1580000000	1200000000	448000000	1200000000	436000000	742000000	743000000	369000000	389000000	948000000	1270000000	486000000	496000000	230000000	195000000	246000000	104000000
	16	1450000000	1990000000	1540000000	2200000000	2740000000	2610000000	2990000000	2970000000	1540000000	1500000000	789000000	511000000	998000000	386000000	571000000	1110000000	3850000000	3450000000	2080000000	91500000	3710000000	1810000000	488000000	609000000	1130000000	278000000	688000000	725000000	1330000000	736000000	493000000	1500000000	851000000	649000000	329000000	315000000	335000000	238000000
	19	2820000000	588000000	4540000000	3570000000					1080000000	1550000000	451000000	779000000	419000000	807000000	2310000000	1630000000	4360000000					2590000000	554000000	1170000000	2360000000	500000000	1100000000	381000000	2070000000					2200000000	540000000	867000000	615000000	457000000
5D
		UTD	hCD19	mFRβ
	27	1
	31	1
	26	1
	26	1
	9		1
	27		1
	26		1
	22		1
	41			1
	48			1
	41			1
	31			1
	22	1
	26	1
	26	1
	36	1
	26	1
	22		1
	29		1
	43		1
	26		1
	53			1
	26			1
	53			1
	36			1
	28	1
	19	1
	19	1
	29	1
	28		1
	25		1
	29		1
	32		1
	33			0
	33			0
	33			0
	32			1
	33			0
5E
	Blood	UTD							hCD19							mFRβ
	CD11b+	1829	1807.3	2542.2	2785	2489.8			2275.1	1854.9	3855.4	1198.2	3200.7	4118.7		6008.9	3897.8	1920.6	3696	6894.4	12234.9
5F
	Ascites	UTD						hCD19						mFRβ
	CD11b+	52.9	59.3	53.2	58	40.6		57.5	62.6	59.3	67	44.9	37.5	74.5	72.7	50.2	76.2	60.7
5G
		UTD	hCD19	mFRβ
	Ly6C+Ly6G-	8.264	9.355	31.92
	Ly6C+Ly6G+	11.8	9.50333	30.02
	Ly6C-Ly6G-	61	59.2667	19.98
5H
	IL-10				TNF-α
	UTD	mFRβ	hCD19		UTD	mFRβ	hCD19
	800.97	394.27	296.32		419.8	411.08	119.38
	908.12	323.81	649.09		113.33	259.5	177.38
	799.15	423.82	2189.46		96.88	439.88	131.12
	784.83	225.75	290.09		120.17	385.83	189.04
	425.92	455.43	926.82		231.47	420.73	133.85
	606.64	499.8	2549.26		121.36	410.25	185.43
5I
		UTD					hCD19						mFRβ
	CD8+	954.3	1386.7	1010.4	1006.9	1152	787.8	616.1	872.9	777.5	1235.1	1151.6	3172.7	2741.1	1469.5	1696.8	6473.7	5908.9
	CD4+	1237.6	1657.1	1377.5	1642.2		1004	826.3	1081.9	774.5	1776.2	1642.2	1082.7	1590.6	1818.1	1310	1281.2	2043.8
5J
		UTD						hCD19						mFRβ
	CD8+	18.5	23.5	21.2	22.7	20.1	27.2	20.6	24.3	18.9	17.2	18.7	24.4	23.2	31.5	29	33.3	38.3	22	35.4
	CD4+	16.8	19.7	39.7	19.2	26	15	15.7	13	20.5	9.56	15.2	16.6	15.7	7.62	17.2	22.1	7.89	17.9	13.4
5K
		UTD						hCD19						mFRβ
	PD1	8.2	9.31	6.97	7.35	6.75	5.84	5.19	4.2	7.71	8.21	7.14	9.23	9.29	6.72	13.4	9.99	11.33	6.95	22.67
	IFN-γ	10.52	20.04	9.22	15.02	11.53	13.77	12.74	10.17	8.27	11.99	10.53	13.08	15.68	13.74	15.31	15.41	18.32	11.68	18.77
	TNF-α	9.88	17.44	8.95	13.33	9.12	13.06	11.85	9.26	7.89	11.34	9.48	12.86	14.55	13.55	12.95	14.36	17.51	11.09	18.3
5L
	Blood
	UTD	mFRβ	hCD19
	5.3	4.9	62.1
	1.9	12.9	11.7
	8.1	48	12
	24.3	93.2	5.7
	27.3	49.4	21
	10	56.4	5
	2.6	24.9	3.3
	10.1	142.6
5M
	Splenocytes				Ascites
	UTD	mFRβ	hCD19		UTD	mFRβ	hCD19
	0.18685	1.03145	0.04928		1.6051	1.8666	1.96
	0.06919	0.1582	0.3094		1.0258	1.6531	1.1473
	0.2508	0.55573	0.20812		1.4007	3.81	3.1622
	0.11622	0.4532	0.04983		0.8036	10.2656	1.1376
	0.1615	0.21173	0.14724		1.3287	2.8346	1.534
	0.0946	0.38799	0.0678		1.5771	3.5448	0.7035
	0.16568	0.22464	0.15096		3.0847	1.7136	0.3179
	0.07581	1.09604				2.0907
5N
	Day	UTD						hCD19						mFRβ
	-1	516000000	627000000	243000000	646000000	957000000	1240000000	528000000	817000000	1370000000	187000000	397000000	350000000	695000000	604000000	109000000	1030000000	335000000	490000000	1320000000
	2	440000000	915000000	194000000	764000000	1850000000	654000000	661000000	747000000	1280000000	412000000	353000000	165000000	852000000	1360000000	477000000	544000000	837000000	450000000	721000000
	5	1230000000	911000000	306000000	1250000000	1620000000	1570000000	854000000	2030000000	1890000000	333000000	911000000	1700000000	1280000000	1780000000	381000000	420000000	1540000000	617000000	1350000000
	8	2830000000	993000000	370000000	1330000000	1530000000	1900000000	1130000000	1840000000	3150000000	229000000	1170000000	1360000000	1680000000	1350000000	204000000	242000000	2560000000	2120000000	2030000000

## Sheet: Fig 6
6B
	Day	hCD19					mFRβ					hMeso						mFRβ+hMeso (simultaneous)							mFRβ+hMeso (sequential)
	-1	361000000	160000000	266000000	292000000	146000000	352000000	533000000	170000000	481000000	151000000	228000000	601000000	270000000	317000000	168000000	128000000	284000000	296000000	314000000	302000000	604000000	104000000	155000000	337000000	102000000	216000000	605000000	160000000
	2	335000000	200000000	270000000	387000000	238000000	132000000	309000000	180000000	183000000	118000000	305000000	995000000	216000000	293000000	98900000	347000000	200000000	628000000	260000000	288000000	319000000	367000000	176000000	177000000	130000000	96800000	132000000	126000000
	5	803000000	410000000	543000000	709000000	275000000	343000000	778000000	338000000	373000000	76300000	407000000	2150000000	203000000	176000000	684000000	345000000	307000000	950000000	252000000	696000000	501000000	334000000	204000000	280000000	262000000	97800000	189000000	88200000
	8	379000000	209000000	816000000	926000000	160000000	290000000	417000000	78800000	254000000	27000000	284000000	1350000000	269000000	158000000	194000000	143000000	245000000	125000000	353000000	296000000	161000000	85800000	250000000	293000000	133000000	299000000	50300000	254000000
	13	766000000	267000000	12200000	5000000	13300000	455000000	850000000	8630000	31400000	84000000	821000000	3470000000	790000000	203000000	203000000	423000000	798000000	554000000	144000000	786000000	292000000	400000000	8880000	314000000	355000000	161000000	812000000	97300000
	20	1030000000	192000000	2120000000	1120000000	86300000	916000000	935000000	276000000	596000000	137000000	455000000	3530000000	561000000	493000000	286000000	431000000	773000000	163000000	782000000	755000000	137000000	171000000	909000000	101000000	16000000	125000000	294000000	47100000
	27	3390000000	391000000	4240000000	2440000000	237000000	1100000000	4390000000	757000000	1300000000	139000000	171000000	5900000000	1650000000	2490000000	133000000	8530000	990000000	682000000	265000000	713000000	5080000	433000000	1590000000	64000000	4510000	1720000	142000000	30900000
	34	1430000000	779000000	5740000000	2530000000	457000000	2880000000	3040000000	894000000	1430000000	48700000	1130000000		3160000000	3440000000	10500000	915000000	1560000000	452000000	4810000	534000000	142000000	430000000	1630000000	52500000	1710000	26300000	73400000	2640000
	48	2260000000	878000000	1110000000		1380000000		4460000000	2160000000	693000000	3230000	3180000000		3800000000	2270000000	1890000000	4890000000	578000000	649000000	1040000000	9930000	6420000	1640000000	1360000000	25600000	4250000	39400000	6410000	113000000
	55																								76500000	7490000	31900000	21400000	7760000
	62																								11400000	215000	15400000	94600000	298000
	69																								10900000	239000	1760000	22900000	3490000
6C
	hCD19	mFRβ	hMeso	mFRβ+hMeso	mFRβ→hMeso
	847.079	1169.37	1295.88	1475.41	-81.7285
	524.965	756.007	1306.3	782.848	-92.3893
	447.631	737.681	1027.01	230.784	-95.1537
	373.792	44.0474	882.85	131.645	-95.8304
	316.072	-97.8699	724.314	119.655	-98.9417
			616.904	103.559
				-98.9364
6D
	Day	hCD19	mFRβ	hMeso	mFRβ+hMeso (simultaneous)	mFRβ--> hMeso (sequential)
	34	1
	48	1
	34	1
	30	1
	30	1
	30		1
	51		1
	48		1
	44		1
	48		1
	48			1
	23			1
	44			1
	44			1
	48			1
	48			1
	48				1
	62				1
	30				1
	69				1
	62				1
	44				1
	48				1
	69					0
	69					0
	69					0
	65					1
	69					0
6E
		hCD19					mFRβ					hMeso						mFRβ+hMeso (simultaneous)							mFRβ-->hMeso (sequential)
	hMeso CAR T cells (CD45.1+CD8+GFP+)	0	0	0	0.4	0	0	0	0	0	0	0.2	0	0	0.1	0	0.4	0	0.3	0	0	0.3	0	0	0.5	2	1	2.5	0.3
6F
		hCD19					mFRβ					hMeso						mFRβ+hMeso (simultaneous)							mFRβ-->hMeso (sequential)
	Endogenous T cells (CD45.2+)	408	1703.7	710.1	1040.8	1743.9	961	3748.7	2597.8	584.9	964.4	3534.3	1531.1	568.3	592.5	725.5	1232.4	2511.3	3255.8	689.8	999.9	1570.6	1041.7	1628.4	5001.8	9147	9173.2	20175.2	8003.6

## Sheet: Fig 7
7A
	FRb + TAMs
	91	82	66	88	68	77	81
7C
		Target alone			UTD			hFRb-28Z			hCD19-28Z
	Media				0	0	0	153.636	99.0909	120.303	80.9091	53.6364	102.121
	CD11b+	41.5151	0	0	553.636	347.576		7593.03	7477.88	7435.45	974.848	983.939	671.818
7D
	Time (hours)	UTD			hFRb-28Z			hCD19-28Z			Target alone
	0	1	1	1	1	1	1	1	1	1	1	1
	0.004167	1.184	1.2088	1.1757	1.1452	0.9503	0.9611	1.1072	1.0829	1.1612	0.9943	0.9713
	0.685278	1.3365	1.4253	1.3837	1.0992	0.8773	0.8674	1.1724	1.1194	1.2222	1.0105	0.9692
	1.01889	1.3263	1.3951	1.3843	0.9895	0.7639	0.7891	1.1644	1.0849	1.2117	1.0196	0.9764
	1.35194	1.2946	1.3844	1.3609	0.9126	0.7024	0.7247	1.1704	1.0832	1.211	1.0265	0.9773
	1.685	1.2715	1.3601	1.3744	0.8393	0.6689	0.6757	1.1733	1.0937	1.2186	1.0371	0.9782
	2.01778	1.2825	1.3581	1.3656	0.7863	0.6381	0.6372	1.1864	1.1131	1.229	1.0161	0.9706
	2.35056	1.2806	1.3493	1.3531	0.736	0.6118	0.614	1.188	1.1117	1.2406	1.0168	0.9576
	2.68389	1.2735	1.3548	1.3523	0.6938	0.5814	0.5882	1.1997	1.1182	1.2667	1.0107	0.9536
	3.0175	1.2639	1.3427	1.3626	0.6579	0.5585	0.5634	1.2202	1.1337	1.2741	1.0062	0.9522
	3.35111	1.2602	1.3561	1.3614	0.6356	0.537	0.5455	1.2226	1.1373	1.291	1.0053	0.9388
	3.68417	1.2492	1.3449	1.3664	0.6114	0.5167	0.5263	1.2253	1.1467	1.2912	0.9894	0.9363
	4.01778	1.2567	1.3492	1.3738	0.6008	0.4939	0.512	1.2339	1.1367	1.301	0.9903	0.9408
	4.35111	1.2649	1.3704	1.3758	0.5747	0.4747	0.4988	1.2519	1.1459	1.3251	0.9899	0.9351
	4.68444	1.2513	1.3562	1.3662	0.545	0.4563	0.4851	1.2421	1.1536	1.325	0.976	0.919
	5.0175	1.2553	1.3614	1.3813	0.5293	0.446	0.4602	1.2492	1.1561	1.3315	0.9793	0.9123
	5.35111	1.2529	1.3627	1.3839	0.5131	0.4278	0.451	1.2512	1.157	1.3402	0.9687	0.9113
	5.68444	1.2562	1.3522	1.3822	0.4773	0.423	0.4443	1.2558	1.1613	1.3587	0.9453	0.9155
	6.0175	1.2524	1.3632	1.3938	0.4534	0.4149	0.4353	1.2399	1.149	1.3461	0.9231	0.9123
	6.35083	1.2548	1.3479	1.3787	0.4599	0.4041	0.4231	1.2471	1.1595	1.347	0.9137	0.9221
	6.68444	1.2479	1.3422	1.3767	0.4512	0.4025	0.4124	1.2421	1.1522	1.3549	0.9164	0.9216
	7.0175	1.2475	1.3527	1.3709	0.4303	0.3934	0.4051	1.2302	1.1675	1.354	0.908	0.9237
	7.35028	1.2263	1.3546	1.3541	0.419	0.392	0.402	1.2265	1.1564	1.3533	0.9051	0.9215
	7.68361	1.2151	1.3464	1.3562	0.4249	0.3948	0.3863	1.224	1.1635	1.359	0.906	0.9126
	8.01667	1.216	1.3406	1.3515	0.4081	0.3803	0.3871	1.2291	1.161	1.337	0.9175	0.9083
	8.35	1.2045	1.3292	1.3379	0.4142	0.3743	0.3782	1.2301	1.1625	1.3521	0.9118	0.8958
	8.68306	1.2038	1.3272	1.3298	0.3932	0.3128	0.3675	1.2257	1.1586	1.3511	0.909	0.886
	9.01694	1.1945	1.3109	1.3256	0.3842	0.3149	0.3676	1.2086	1.1755	1.3559	0.8961	0.8958
	9.35028	1.1857	1.3197	1.3194	0.3824	0.3101	0.3643	1.209	1.168	1.3369	0.8799	0.8739
	9.68361	1.1766	1.3075	1.3256	0.3688	0.2976	0.3587	1.2105	1.1685	1.3421	0.8776	0.8543
	10.0169	1.1803	1.302	1.3323	0.3585	0.2967	0.3541	1.2094	1.1656	1.3482	0.8809	0.8622
	10.3503	1.1646	1.3001	1.3276	0.3524	0.2876	0.3461	1.2041	1.1393	1.3448	0.8734	0.8549
	10.6839	1.1613	1.2953	1.3167	0.3436	0.2845	0.3425	1.2004	1.1337	1.3428	0.8667	0.8415
	11.0169	1.1668	1.2877	1.3206	0.3396	0.2762	0.3423	1.1906	1.131	1.3532	0.8605	0.8386
	11.3503	1.1589	1.2882	1.315	0.3389	0.2695	0.3279	1.1876	1.1299	1.3463	0.862	0.8305
	11.6839	1.1545	1.2929	1.3054	0.3225	0.2632	0.3227	1.1918	1.1437	1.3345	0.8485	0.831
	12.0169	1.1506	1.2896	1.298	0.3154	0.2671	0.3181	1.1886	1.1436	1.341	0.8421	0.8257
	12.3508	1.1461	1.2941	1.289	0.3142	0.2602	0.3056	1.1765	1.1349	1.3349	0.8369	0.83
	12.6844	1.1378	1.2755	1.2925	0.3077	0.2617	0.2976	1.1755	1.1301	1.3316	0.8304	0.8206
	13.0178	1.1377	1.2759	1.2783	0.302	0.2528	0.2921	1.1654	1.1257	1.3168	0.8181	0.8261
	13.3508	1.1216	1.2801	1.2667	0.2829	0.2508	0.2952	1.163	1.1126	1.3063	0.8088	0.8186
	13.6842	1.1263	1.2641	1.2766	0.2671	0.2504	0.2912	1.151	1.1085	1.3094	0.8107	0.8153
	14.0178	1.1053	1.2758	1.2753	0.2681	0.2462	0.2861	1.158	1.1129	1.3079	0.8206	0.8145
	14.3508	1.1108	1.2744	1.2587	0.2638	0.245	0.2774	1.1524	1.1118	1.2951	0.8018	0.8126
	14.6847	1.1065	1.2712	1.2709	0.2651	0.2402	0.281	1.1533	1.103	1.2982	0.805	0.8028
	15.0181	1.098	1.2616	1.2642	0.2456	0.2351	0.2771	1.1507	1.0955	1.277	0.8024	0.7973
	15.3514	1.0931	1.2611	1.2508	0.2465	0.2331	0.2804	1.1498	1.0653	1.2701	0.7944	0.7806
	15.6839	1.0864	1.2701	1.2415	0.2422	0.236	0.2672	1.1487	1.0642	1.2814	0.783	0.7792
	16.0181	1.084	1.2641	1.2378	0.2334	0.2305	0.2687	1.135	1.0515	1.2851	0.7852	0.7733
	16.3508	1.0947	1.2741	1.2295	0.2374	0.2286	0.2689	1.1311	1.0611	1.2648	0.7811	0.7733
	16.6842	1.0851	1.2696	1.2333	0.2377	0.2236	0.2615	1.1268	1.0533	1.2541	0.7836	0.7725
	17.0178	1.0684	1.2592	1.2259	0.2231	0.2174	0.2665	1.1228	1.0462	1.2582	0.7606	0.766
	17.3511	1.0756	1.2614	1.2282	0.2263	0.2244	0.2649	1.1225	1.0429	1.2552	0.756	0.7658
	17.6842	1.0697	1.2637	1.2109	0.2338	0.2185	0.2567	1.1073	1.0391	1.2369	0.7573	0.7594
	18.0172	1.0719	1.2681	1.2143	0.221	0.2213	0.2638	1.101	1.0408	1.231	0.7598	0.7636
	18.3508	1.0807	1.2719	1.2049	0.2163	0.2157	0.2576	1.1042	1.029	1.2186	0.7449	0.7674
	18.6842	1.072	1.2626	1.2136	0.2173	0.2173	0.2568	1.0879	1.0333	1.2291	0.743	0.7748
	19.0175	1.0746	1.2551	1.2123	0.2198	0.2133	0.2529	1.0696	1.0364	1.2266	0.7383	0.78
	19.3508	1.0732	1.2396	1.2099	0.2115	0.2085	0.2521	1.0623	1.0362	1.2169	0.7482	0.7789
	19.6825	1.0744	1.248	1.2017	0.2019	0.2098	0.2577	1.0637	1.0359	1.2155	0.7318	0.7722
	20.0172	1.062	1.2429	1.2084	0.2082	0.2041	0.2505	1.0524	1.0266	1.2109	0.7258	0.7635
	20.3508	1.0624	1.2568	1.2021	0.2181	0.2051	0.2484	1.044	1.0329	1.2033	0.7142	0.7521
	20.6842	1.0603	1.2395	1.2147	0.21	0.2058	0.25	1.0433	1.0338	1.1869	0.7187	0.7578
	21.0178	1.0661	1.247	1.218	0.2013	0.2023	0.2517	1.0392	1.0284	1.1831	0.7266	0.7611
	21.3506	1.0676	1.2622	1.2194	0.1959	0.1966	0.2505	1.0301	1.0154	1.181	0.7294	0.7652
	21.6836	1.064	1.2524	1.2136	0.1989	0.197	0.2515	1.0208	1.018	1.1807	0.7133	0.7752
	22.1881	1.0561	1.2614	1.2018	0.2042	0.2003	0.246	1.0191	1.0126	1.1717	0.7297	0.7796
	22.52	1.0548	1.254	1.1924	0.1911	0.2	0.2447	0.981	1.004	1.1649	0.7256	0.7764
	22.8533	1.055	1.2713	1.1917	0.1849	0.1911	0.2476	0.9849	1.0113	1.151	0.7154	0.7839
	23.1861	1.048	1.2537	1.1879	0.1839	0.1981	0.2548	0.9635	1.0007	1.1558	0.7313	0.7854
	23.5194	1.0627	1.2537	1.1946	0.1889	0.1995	0.2454	0.9649	1.0006	1.1573	0.7514	0.779
	23.8531	1.0556	1.2565	1.203	0.1869	0.2017	0.2466	0.9514	0.9965	1.1577	0.7465	0.7744
	24.1867	1.0698	1.2569	1.1914	0.1837	0.1989	0.2513	0.9445	0.9988	1.1306	0.7451	0.7852
	24.5194	1.0832	1.2644	1.1946	0.1921	0.195	0.2433	0.9475	0.9953	1.1438	0.7541	0.7855
	24.8528	1.0754	1.2732	1.1868	0.1884	0.1964	0.245	0.9377	0.9818	1.1324	0.7644	0.7829
	25.1861	1.0758	1.2708	1.1891	0.1699	0.1867	0.2435	0.9316	0.9741	1.1385	0.782	0.7742
	25.5192	1.0728	1.2756	1.1946	0.1785	0.1913	0.2445	0.9295	0.9734	1.1365	0.7866	0.7904
	25.8525	1.0778	1.2651	1.1915	0.1707	0.1917	0.2452	0.9185	0.9699	1.126	0.7886	0.7837
	26.1858	1.0688	1.2591	1.1955	0.1776	0.1914	0.243	0.9096	0.9639	1.1039	0.7906	0.7919
	26.5186	1.0893	1.2762	1.2005	0.1692	0.1875	0.2399	0.9109	0.9648	1.1041	0.7974	0.7857
	26.8519	1.1046	1.3137	1.1946	0.1674	0.19	0.2352	0.9119	0.9718	1.1005	0.7979	0.7932
	27.1853	1.0885	1.2926	1.1889	0.1595	0.1884	0.2295	0.9056	0.9524	1.1008	0.7816	0.8033
	27.5186	1.0924	1.2707	1.1792	0.1646	0.1855	0.2357	0.8885	0.9531	1.0977	0.7986	0.8048
	27.8519	1.1085	1.2836	1.1855	0.1572	0.1849	0.226	0.8878	0.9581	1.0894	0.7862	0.8107
	28.1847	1.0969	1.2745	1.177	0.1689	0.1886	0.2239	0.8787	0.944	1.0807	0.7872	0.8132
	28.5181	1.1042	1.2708	1.188	0.1581	0.1835	0.2274	0.8785	0.939	1.0904	0.7823	0.8172
	28.8514	1.1048	1.2698	1.1782	0.1522	0.196	0.2232	0.8676	0.9246	1.0748	0.781	0.8133
	29.185	1.0936	1.2857	1.1742	0.1476	0.1968	0.2321	0.868	0.9165	1.0618	0.7652	0.8152
	29.5183	1.0816	1.29	1.1749	0.1471	0.1965	0.2291	0.8566	0.9168	1.0553	0.7764	0.8247
	29.8519	1.0859	1.2784	1.1674	0.1456	0.1982	0.2257	0.8607	0.9175	1.0531	0.7831	0.8424
	30.185	1.0846	1.2803	1.1633	0.1485	0.2029	0.2235	0.859	0.9163	1.0505	0.7866	0.8397
	30.5181	1.082	1.2949	1.1644	0.144	0.1975	0.2256	0.8427	0.9092	1.0428	0.7961	0.8559
	30.8511	1.0899	1.2989	1.1712	0.1467	0.2004	0.221	0.8446	0.9053	1.0571	0.8153	0.8684
	31.1844	1.0926	1.3122	1.1625	0.1477	0.1994	0.2256	0.8397	0.9114	1.0457	0.8275	0.8624
	31.5178	1.1091	1.3082	1.1706	0.1481	0.2062	0.2319	0.8492	0.9206	1.0369	0.8496	0.8706
	31.8511	1.1108	1.3125	1.1672	0.1494	0.1968	0.2319	0.8379	0.9199	1.0397	0.8582	0.8891
	32.1842	1.1224	1.3339	1.1636	0.1458	0.1951	0.227	0.8421	0.9081	1.0395	0.8806	0.8952
	32.5175	1.1366	1.3274	1.1623	0.1409	0.19	0.2305	0.8435	0.9115	1.0315	0.8837	0.9129
	32.8511	1.1178	1.3237	1.1615	0.1388	0.2014	0.2257	0.8331	0.9013	1.0393	0.8823	0.9063
	33.1842	1.1283	1.3354	1.1776	0.1404	0.1959	0.2223	0.8231	0.8993	1.0281	0.9039	0.9334
	33.5172	1.1245	1.3326	1.169	0.1381	0.2016	0.2316	0.8255	0.9011	1.0183	0.9063	0.9343
	33.8506	1.1318	1.3239	1.1709	0.1426	0.2026	0.2229	0.8277	0.9024	1.0064	0.9134	0.9326
	34.1839	1.1395	1.3231	1.1772	0.1468	0.2041	0.2283	0.822	0.9015	1.004	0.9203	0.9417
	34.5169	1.1357	1.327	1.1665	0.1533	0.2043	0.2232	0.818	0.8958	1.008	0.9364	0.9492
	34.8506	1.1306	1.3107	1.183	0.1431	0.2103	0.2308	0.8274	0.9003	1.0099	0.93	0.9478
	35.1839	1.1424	1.3246	1.1784	0.1438	0.208	0.2331	0.8079	0.8896	1.0075	0.9327	0.9552
	35.5161	1.1403	1.329	1.1732	0.1454	0.2107	0.2336	0.8095	0.8958	0.992	0.9461	0.9736
	35.8494	1.1627	1.343	1.1809	0.1549	0.2078	0.2315	0.7986	0.8952	0.9996	0.9545	0.9789
	36.1822	1.1625	1.3471	1.1908	0.1437	0.2071	0.2327	0.8034	0.8994	1.0035	0.9678	0.9647
	36.5153	1.1658	1.3379	1.1879	0.1426	0.2131	0.2363	0.8034	0.9021	1	0.9746	0.9764
	36.8486	1.1518	1.3448	1.1802	0.1422	0.2193	0.2412	0.8116	0.8955	0.9852	1.0031	0.9873
	37.1819	1.1575	1.3385	1.1893	0.144	0.2209	0.2296	0.8106	0.8903	0.9837	1.0041	0.9959
	37.5153	1.1752	1.3256	1.1804	0.1508	0.2229	0.2351	0.7941	0.9062	0.9943	1.0196	0.993
	37.8486	1.1752	1.3316	1.1824	0.1641	0.2345	0.237	0.797	0.8984	0.9997	1.0466	1.013
	38.1817	1.1747	1.3507	1.1912	0.1533	0.228	0.2399	0.7877	0.8991	0.9987	1.0709	1.0286
	38.515	1.173	1.3627	1.1898	0.1682	0.2335	0.2405	0.7876	0.8887	0.9958	1.0927	1.0361
	38.8481	1.164	1.3487	1.2127	0.1594	0.2243	0.2414	0.8009	0.9092	1.0023	1.1113	1.0667
	39.1811	1.1774	1.3507	1.2111	0.17	0.233	0.2441	0.7913	0.9137	1.0061	1.1242	1.0966
	39.5142	1.1783	1.3554	1.2115	0.1561	0.2336	0.2391	0.8	0.9124	0.9873	1.1477	1.083
	39.8475	1.1893	1.3669	1.1985	0.158	0.2373	0.245	0.801	0.9174	0.9986	1.1459	1.0958
	40.1811	1.1909	1.364	1.2013	0.1599	0.2489	0.2497	0.7968	0.901	0.9947	1.1843	1.1367
	40.5142	1.1991	1.3697	1.1929	0.1637	0.2422	0.2455	0.7794	0.9168	1.0025	1.1699	1.1565
	40.8475	1.2195	1.3789	1.1867	0.1676	0.249	0.2445	0.7717	0.9151	1.0134	1.2188	1.1701
	41.1808	1.2115	1.3954	1.1788	0.1692	0.2473	0.2498	0.7695	0.9203	1.0036	1.2243	1.161
	41.5142	1.2284	1.3959	1.1844	0.173	0.2518	0.2556	0.7704	0.9225	1.0076	1.2273	1.1439
	41.8472	1.2449	1.3906	1.1849	0.1749	0.2509	0.2522	0.7696	0.9139	1.0028	1.2629	1.1686
	42.1803	1.2424	1.3988	1.1849	0.1657	0.2526	0.2537	0.778	0.9256	0.9932	1.3008	1.2025
	42.5131	1.2252	1.3959	1.1857	0.1689	0.2648	0.2561	0.7677	0.9166	0.989	1.3119	1.1864
	42.8467	1.2336	1.4017	1.2048	0.1802	0.2585	0.2568	0.7811	0.9206	0.9909	1.3169	1.2059
	43.1797	1.2279	1.4119	1.2101	0.1837	0.2584	0.258	0.7742	0.9172	0.9891	1.3312	1.2095
	43.5128	1.2435	1.4177	1.2048	0.1734	0.2667	0.2572	0.7735	0.9191	1.0021	1.3521	1.2497
	43.8456	1.2381	1.4292	1.2111	0.1837	0.2715	0.2597	0.7691	0.9335	0.9928	1.3575	1.2389
	44.1789	1.237	1.439	1.2165	0.1852	0.2737	0.2684	0.7865	0.926	0.994	1.3541	1.2532
	44.5122	1.2375	1.4263	1.2085	0.187	0.2784	0.2748	0.7963	0.9252	0.9795	1.4039	1.2479
	44.8456	1.2484	1.4209	1.2164	0.1862	0.2806	0.2768	0.7929	0.9333	0.9838	1.4113	1.2883
	45.1789	1.2556	1.42	1.2131	0.2015	0.2734	0.2745	0.7806	0.9238	0.9933	1.4148	1.289
	45.5122	1.2712	1.4226	1.2255	0.1958	0.2865	0.2789	0.7914	0.9282	0.9886	1.4201	1.2746
	45.8458	1.2725	1.4498	1.2239	0.1896	0.2891	0.2791	0.7953	0.9378	0.9957	1.4305	1.3115
	46.1786	1.2631	1.4557	1.2277	0.2002	0.2962	0.2792	0.7933	0.919	1.0038	1.4397	1.3236
	46.5119	1.2661	1.4352	1.2194	0.2062	0.2971	0.2795	0.7896	0.9327	0.9964	1.449	1.3194
	46.8453	1.266	1.4455	1.2114	0.2028	0.2988	0.2794	0.7907	0.9308	1.0028	1.4871	1.3434
	47.1783	1.2682	1.4284	1.2097	0.2121	0.2997	0.2841	0.7792	0.9221	0.9947	1.4818	1.3652
	47.5083	1.2747	1.4162	1.2076	0.2194	0.3021	0.2809	0.7885	0.9281	0.999	1.5062	1.3831
	47.8411	1.269	1.4307	1.2059	0.2243	0.308	0.287	0.7873	0.936	0.9876	1.5216	1.4039
	48.1744	1.2594	1.4406	1.2119	0.2199	0.309	0.2911	0.7904	0.9385	0.9954	1.5683	1.3729
	48.5081	1.2581	1.4341	1.2175	0.2355	0.3056	0.2918	0.7959	0.9385	0.9909	1.5928	1.3666
	48.8386	1.2534	1.4503	1.2077	0.2297	0.3125	0.2992	0.7853	0.9406	0.9903	1.6014	1.3834
	49.1683	1.2701	1.4656	1.2003	0.232	0.3174	0.2956	0.7831	0.94	0.9878	1.6411	1.4022
	49.4994	1.2706	1.4658	1.2004	0.2397	0.3195	0.2971	0.7912	0.9478	0.9953	1.6463	1.3922
	49.8314	1.2783	1.4569	1.204	0.2379	0.3234	0.2998	0.7944	0.9438	1.0001	1.6467	1.4036
	50.1622	1.2819	1.4594	1.2078	0.2442	0.3276	0.3048	0.7978	0.9465	1.0026	1.6682	1.41
	50.4953	1.2799	1.4459	1.1931	0.2441	0.3309	0.3048	0.8005	0.95	0.9983	1.6898	1.4199
	50.8283	1.2794	1.4364	1.2115	0.2545	0.3317	0.303	0.7935	0.9432	1.006	1.7134	1.4179
	51.1608	1.2721	1.4216	1.202	0.259	0.3397	0.3072	0.7864	0.9537	1.0144	1.7398	1.4472

## Sheet: Fig S1
S1C
	B16	MC38
	49.2	36.9
	46.8	32.2
	23.6	31.5
	37.8	30.5
	28.8	46.5
	17.5	42.2
	33.8	43.9
		40.7
		49.8
		40.9

## Sheet: Fig S2
S2E
	Spleen M∅	ID8 tumor	Peritoneal M-MDSC	Peritoneal PMN-MDSC	Tregs
	4.7	1.1	3.41	2.91	4.95
	8.74	2.02	14.6	2.11	2.97
	6.53	0.22	0.75	3.02
	8.22	0.71	14	0.62
			4.65	1.03
			0.38	4.32
			0.9	2.9
			4.69	1.61
			7.5
			4.04

## Sheet: Fig S3
S3A
		FRβ - TAMs				FRβ+ TAMs
	PD1	5.97	8.81	10.6	4.34	12.4	26.7	19.2	11
	PDL2	5.13	8.36	5.48	4.23	15.7	25.6	23.9	4.41
S3B
		FRβ- TAM			FRβ+- TAM
	c-MAF	2235	2169	2977	3136	3215	3501
S3C
	FRβ- TAM	FRβ+ TAM
	650	633
	626	630
	767	650
S3D
	FRβ- TAM	FRβ+ TAM
	7.44	1.4
	10.1	4.15
	12.4	5.9
	8.11	2.74
	4.35	3.24
	16.7	3.63
	12.4	1.76

[truncated: 6 more sheets: Fig S4, Fig S5, Fig S6, Fig S7, Fig S8, Fig S9]
